# Supplementary material for: Poly[tris­(μ-4,4′-bi­pyridine-κ2 N:N′)bis(dimethyl sulfoxide-κO)tetra­kis­(thiocyanato-κN)dicobalt(II)]
Source: Acta Crystallogr Sect E Struct Rep Online. 2014 Jun 18;70(Pt 7):m265–6. doi: 10.1107/S1600536814013555 (PMC4120565; doi:10.1107/S1600536814013555)
Supplement: Supplementary file 1 [file e-70-0m265-sup1.cif]

##############################################################################
#                                                                            #
# This CIF contains the data in a paper accepted for publication in          #
# Acta Crystallographica Section E. It conforms to the requirements of       #
# Notes for Authors for Acta Crystallographica Section E, and has been       #
# peer reviewed under the auspices of the IUCr Commission on Journals.       #
#                                                                            #
# Full details of the Crystallographic Information File format               #
# are given in the paper "The Crystallographic Information File (CIF):       #
# a New Standard Archive File for Crystallography" by S. R. Hall, F. H.      #
# Allen and I. D. Brown [Acta Cryst. (1991), A47, 655-685].                  #
#                                                                            #
# The current version of the core CIF dictionary is obtainable from          #
# ftp://ftp.iucr.org/pub/cif_core.dic.                                       #
#                                                                            #
# Software is freely available for graphical display of the structure(s)     #
# in this CIF. For information consult the CIF software page                 #
# http://www.iucr.org/resources/cif/software.                                #
#                                                                            #
# This file may be used for bona fide research purposes within the           #
# scientific community so long as proper attribution is given to the journal # 
# article from which it was obtained.                                        #
#                                                                            #
##############################################################################
data_I
_database_code_depnum_ccdc_archive 'CCDC 1007744'
_audit_creation_method     SHELXL-97
_journal_date_recd_electronic     2014-05-27
_journal_date_accepted     2014-06-11
_journal_name_full     'Acta Crystallographica, Section E'
_journal_year     2014
_journal_volume     70
_journal_issue      7
_journal_page_first     m265
_journal_page_last     m266
_journal_paper_category     QM
_journal_paper_doi     10.1107/S1600536814013555
_journal_coeditor_code     IS5365
_publ_contact_author_name     'Sujittra Youngme'
_publ_contact_author_address
;
Materials Chemistry Research Unit,
Department of Chemistry and Center of Excellence for Innovation in Chemistry,
Faculty of Science,
Khon Kaen University,
Khon Kaen 40002,
Thailand
;
_publ_contact_author_email     'sujittra@kku.ac.th'
_publ_contact_author_fax     '+66 45630630'
_publ_contact_author_phone     '+66 45630630'
_publ_section_title
;
Poly[tris(\m-4,4'-bipyridine-\k^2^<i>N</i>:<i>N</i>')bis(dimethyl
sulfoxide-\k<i>O</i>)tetrakis(thiocyanato-\k<i>N</i>)dicobalt(II)]
;
_publ_section_title_footnote     .
loop_
    _publ_author_name
    _publ_author_footnote
    _publ_author_address
    'Kaenket, Surasak' .
;
Materials Chemistry Research Unit,
Department of Chemistry and Center of Excellence for Innovation in Chemistry,
Faculty of Science,
Khon Kaen University,
Khon Kaen 40002,
Thailand
;
    'Phuengphai, Pongthipun' .
;
Department of Fundamental Science,
Faculty of Science and Technology,
Surindra Rajabhat University, Surin 32000,
Thailand
;
    'Pakawatchai, Chaveng' .
;
Department of Chemistry,
Faculty of Science,
Prince of Songkla University,
Hat Yai, Songkhla 90112,
Thailand
;
    'Youngme, Sujittra' .
;
Materials Chemistry Research Unit,
Department of Chemistry and Center of Excellence for Innovation in Chemistry,
Faculty of Science,
Khon Kaen University,
Khon Kaen 40002,
Thailand
;
_chemical_name_systematic
;
Poly[tris(\m-4,4'-bipyridine-\k^2^<i>N</i>:<i>N</i>')bis(dimethyl
sulfoxide-\k<i>O</i>)tetrakis(thiocyanato-\k<i>N</i>)dicobalt(II)]
;
_chemical_name_common     ?
_chemical_formula_moiety     'C38 H36 Co2 N10 O2 S6'
_chemical_formula_sum     'C38 H36 Co2 N10 O2 S6'
_chemical_formula_iupac     '[Co2 (N C S)4 (C10 H8 N2)3 (C2 H6 O S)2]'
_chemical_formula_weight     974.98
_chemical_melting_point     ?
_symmetry_cell_setting     monoclinic
_symmetry_space_group_name_H-M     'P 21/n'
_symmetry_space_group_name_Hall     '-P 2yn'
loop_
    _symmetry_equiv_pos_as_xyz
    'x, y, z'
    '-x+1/2, y+1/2, -z+1/2'
    '-x, -y, -z'
    'x-1/2, -y-1/2, z-1/2'
_cell_length_a     11.0772(3)
_cell_length_b     16.9999(2)
_cell_length_c     11.6843(3)
_cell_angle_alpha     90.00
_cell_angle_beta     103.6280(10)
_cell_angle_gamma     90.00
_cell_volume     2138.34(8)
_cell_formula_units_Z     2
_cell_measurement_reflns_used     ?
_cell_measurement_theta_min     ?
_cell_measurement_theta_max     ?
_cell_measurement_temperature     273(2)
_exptl_crystal_description     'block'
_exptl_crystal_colour     'pink'
_exptl_crystal_size_max     0.40
_exptl_crystal_size_mid     0.16
_exptl_crystal_size_min     0.10
_exptl_crystal_density_diffrn     1.514
_exptl_crystal_density_meas     ?
_exptl_crystal_density_method     'not measured'
_exptl_crystal_F_000     1000
_exptl_absorpt_coefficient_mu     1.116
_exptl_absorpt_correction_type     multi-scan
_exptl_absorpt_process_details     '(SADABS; Bruker, 2000)'
_exptl_absorpt_correction_T_min     0.591
_exptl_absorpt_correction_T_max     0.894
_exptl_special_details     ?
_diffrn_ambient_temperature     273(2)
_diffrn_radiation_type     MoK\a
_diffrn_radiation_wavelength     0.71073
_diffrn_radiation_source     'fine-focus sealed tube'
_diffrn_radiation_monochromator     graphite
_diffrn_measurement_device_type     'Bruker SMART APEX CCD'
_diffrn_measurement_method     'phi and omega scans'
_diffrn_detector_area_resol_mean     ?
_diffrn_reflns_number     14262
_diffrn_reflns_av_R_equivalents     0.0318
_diffrn_reflns_av_sigmaI/netI     0.0399
_diffrn_reflns_theta_min     2.16
_diffrn_reflns_theta_max     29.77
_diffrn_reflns_theta_full     29.77
_diffrn_measured_fraction_theta_max     0.997
_diffrn_measured_fraction_theta_full     0.997
_diffrn_reflns_limit_h_min     -14
_diffrn_reflns_limit_h_max     14
_diffrn_reflns_limit_k_min     -16
_diffrn_reflns_limit_k_max     22
_diffrn_reflns_limit_l_min     -12
_diffrn_reflns_limit_l_max     15
_diffrn_standards_number     ?
_diffrn_standards_interval_count     ?
_diffrn_standards_interval_time     ?
_diffrn_standards_decay_%     ?
_refine_special_details
;
Refinement of <i>F</i>^2^ against ALL reflections. The weighted <i>R</i>-factor
<i>wR</i> and goodness of fit <i>S</i> are based on <i>F</i>^2^, conventional
<i>R</i>-factors <i>R</i> are based on <i>F</i>, with <i>F</i> set to zero for
negative <i>F</i>^2^. The threshold expression of <i>F</i>^2^ >
\s(<i>F</i>^2^) is used only for calculating <i>R</i>-factors(gt) <i>etc</i>.
and is not relevant to the choice of reflections for refinement.
<i>R</i>-factors based on <i>F</i>^2^ are statistically about twice as large
as those based on <i>F</i>, and <i>R</i>- factors based on ALL data will be
even larger.
;
_reflns_number_total     5584
_reflns_number_gt     3936
_reflns_threshold_expression     I>2\s(I)
_refine_ls_structure_factor_coef     Fsqd
_refine_ls_matrix_type     full
_refine_ls_R_factor_all     0.0726
_refine_ls_R_factor_gt     0.0431
_refine_ls_wR_factor_gt     0.0966
_refine_ls_wR_factor_ref     0.1086
_refine_ls_goodness_of_fit_ref     1.010
_refine_ls_restrained_S_all     1.010
_refine_ls_number_reflns     5584
_refine_ls_number_parameters     264
_refine_ls_number_restraints     0
_refine_ls_hydrogen_treatment     constr
_refine_ls_weighting_scheme     calc
_refine_ls_weighting_details
         'calc w=1/[\s^2^(Fo^2^)+(0.0522P)^2^+1.1491P] where P=(Fo^2^+2Fc^2^)/3'
_atom_sites_solution_hydrogens     geom
_atom_sites_solution_primary     direct
_atom_sites_solution_secondary     difmap
_refine_ls_shift/su_max     0.000
_refine_ls_shift/su_mean     0.000
_refine_diff_density_max     1.016
_refine_diff_density_min     -0.581
_refine_ls_extinction_method     none
_refine_ls_extinction_coef     ?
loop_
    _atom_type_symbol
    _atom_type_description
    _atom_type_scat_dispersion_real
    _atom_type_scat_dispersion_imag
    _atom_type_scat_source
    'C' 'C' 0.0033 0.0016
                         'International Tables Vol C Tables 4.2.6.8 and 6.1.1.4'
    'H' 'H' 0.0000 0.0000
                         'International Tables Vol C Tables 4.2.6.8 and 6.1.1.4'
    'N' 'N' 0.0061 0.0033
                         'International Tables Vol C Tables 4.2.6.8 and 6.1.1.4'
    'O' 'O' 0.0106 0.0060
                         'International Tables Vol C Tables 4.2.6.8 and 6.1.1.4'
    'S' 'S' 0.1246 0.1234
                         'International Tables Vol C Tables 4.2.6.8 and 6.1.1.4'
    'Co' 'Co' 0.3494 0.9721
                         'International Tables Vol C Tables 4.2.6.8 and 6.1.1.4'
_computing_data_collection     'SMART (Bruker, 2000)'
_computing_cell_refinement     'SAINT (Bruker, 2000)'
_computing_data_reduction     'SAINT (Bruker, 2000)'
_computing_structure_solution     'SHELXS97 (Sheldrick, 2008)'
_computing_structure_refinement     'SHELXL97 (Sheldrick, 2008)'
_computing_molecular_graphics     'Mercury (Macrae <i>et al.</i>, 2008)'
_computing_publication_material     'publCIF (Westrip, 2010)'
loop_
    _atom_site_type_symbol
    _atom_site_label
    _atom_site_fract_x
    _atom_site_fract_y
    _atom_site_fract_z
    _atom_site_U_iso_or_equiv
    _atom_site_adp_type
    _atom_site_calc_flag
    _atom_site_refinement_flags
    _atom_site_occupancy
    _atom_site_symmetry_multiplicity
    _atom_site_disorder_assembly
    _atom_site_disorder_group
    Co Co1 0.61610(3) 0.238576(18) 0.34507(3) 0.02619(10) Uani d . 1 1 . .
    S S3 0.74846(7) 0.21001(5) 0.14197(7) 0.04276(18) Uani d . 1 1 . .
    S S2 0.57089(8) 0.31500(5) 0.72918(8) 0.0535(2) Uani d . 1 1 . .
    S S1 0.93773(9) 0.42788(7) 0.32672(16) 0.1102(6) Uani d . 1 1 . .
    N N3 0.47394(17) 0.14430(11) 0.30393(18) 0.0268(4) Uani d . 1 1 . .
    N N2 0.47009(19) 0.33263(12) 0.30583(19) 0.0309(5) Uani d . 1 1 . .
    N N1 0.76429(18) 0.14581(12) 0.39797(18) 0.0303(4) Uani d . 1 1 . .
    O O1 0.62030(17) 0.22923(12) 0.16482(17) 0.0396(4) Uani d . 1 1 . .
    N N7 0.6038(2) 0.25004(14) 0.5192(2) 0.0394(5) Uani d . 1 1 . .
    C C15 0.4133(2) 0.12562(14) 0.1932(2) 0.0297(5) Uani d . 1 1 . .
    H H15 0.4315 0.1541 0.1314 0.036 Uiso calc R 1 1 . .
    N N6 0.7569(2) 0.32360(14) 0.3613(2) 0.0435(6) Uani d . 1 1 . .
    C C8 0.2944(2) 0.45622(14) 0.2665(2) 0.0299(5) Uani d . 1 1 . .
    C C3 0.9512(2) 0.03082(14) 0.4782(2) 0.0279(5) Uani d . 1 1 . .
    C C16 0.5904(2) 0.27781(15) 0.6063(2) 0.0324(6) Uani d . 1 1 . .
    C C5 0.8725(2) 0.16319(15) 0.4734(2) 0.0366(6) Uani d . 1 1 . .
    H H5 0.8856 0.2149 0.4992 0.044 Uiso calc R 1 1 . .
    C C9 0.2624(2) 0.38055(16) 0.2287(3) 0.0404(7) Uani d . 1 1 . .
    H H9 0.1813 0.3692 0.1888 0.048 Uiso calc R 1 1 . .
    C C2 0.8399(2) 0.01292(15) 0.3977(3) 0.0398(7) Uani d . 1 1 . .
    H H2 0.8257 -0.0379 0.3681 0.048 Uiso calc R 1 1 . .
    C C11 0.4472(2) 0.10091(15) 0.3912(2) 0.0321(5) Uani d . 1 1 . .
    H H11 0.4874 0.1128 0.4685 0.039 Uiso calc R 1 1 . .
    C C10 0.3514(2) 0.32131(15) 0.2502(3) 0.0395(6) Uani d . 1 1 . .
    H H10 0.3268 0.2708 0.2242 0.047 Uiso calc R 1 1 . .
    C C4 0.9657(2) 0.10903(15) 0.5153(2) 0.0376(6) Uani d . 1 1 . .
    H H4 1.0382 0.1248 0.5682 0.045 Uiso calc R 1 1 . .
    C C1 0.7503(2) 0.07089(15) 0.3616(3) 0.0373(6) Uani d . 1 1 . .
    H H1 0.6765 0.0568 0.3092 0.045 Uiso calc R 1 1 . .
    C C6 0.5003(3) 0.40610(16) 0.3448(3) 0.0447(7) Uani d . 1 1 . .
    H H6 0.5817 0.4157 0.3855 0.054 Uiso calc R 1 1 . .
    C C17 0.8323(3) 0.36663(17) 0.3468(3) 0.0437(7) Uani d . 1 1 . .
    C C14 0.3251(2) 0.06625(15) 0.1664(2) 0.0319(5) Uani d . 1 1 . .
    H H14 0.2842 0.0567 0.0886 0.038 Uiso calc R 1 1 . .
    C C7 0.4169(3) 0.46839(16) 0.3280(3) 0.0469(8) Uani d . 1 1 . .
    H H7 0.4427 0.5180 0.3576 0.056 Uiso calc R 1 1 . .
    C C19 0.7763(4) 0.2828(3) 0.0436(4) 0.0746(12) Uani d . 1 1 . .
    H H19A 0.7051 0.2873 -0.0214 0.112 Uiso calc R 1 1 . .
    H H19B 0.8476 0.2684 0.0148 0.112 Uiso calc R 1 1 . .
    H H19C 0.7914 0.3324 0.0838 0.112 Uiso calc R 1 1 . .
    C C18 0.7228(5) 0.1284(3) 0.0458(5) 0.0992(17) Uani d . 1 1 . .
    H H18A 0.6943 0.0846 0.0842 0.149 Uiso calc R 1 1 . .
    H H18B 0.7989 0.1146 0.0250 0.149 Uiso calc R 1 1 . .
    H H18C 0.6611 0.1416 -0.0241 0.149 Uiso calc R 1 1 . .
    C C12 0.3626(2) 0.03931(15) 0.3716(2) 0.0344(6) Uani d . 1 1 . .
    H H12 0.3487 0.0102 0.4347 0.041 Uiso calc R 1 1 . .
    C C13 0.2983(2) 0.02117(14) 0.2567(2) 0.0298(5) Uani d . 1 1 . .
loop_
    _atom_site_aniso_label
    _atom_site_aniso_U_11
    _atom_site_aniso_U_22
    _atom_site_aniso_U_33
    _atom_site_aniso_U_12
    _atom_site_aniso_U_13
    _atom_site_aniso_U_23
    Co1 0.02248(16) 0.02112(16) 0.03429(18) 0.00099(12) 0.00529(12) 0.00138(13)
    S3 0.0366(4) 0.0522(4) 0.0425(4) 0.0033(3) 0.0155(3) 0.0038(3)
    S2 0.0528(5) 0.0601(5) 0.0505(5) -0.0048(4) 0.0179(4) -0.0164(4)
    S1 0.0445(5) 0.0713(7) 0.1993(16) -0.0200(5) -0.0023(7) 0.0688(9)
    N3 0.0229(9) 0.0205(10) 0.0362(11) 0.0000(7) 0.0053(8) 0.0014(8)
    N2 0.0276(10) 0.0266(11) 0.0374(12) 0.0033(8) 0.0055(9) -0.0002(9)
    N1 0.0289(10) 0.0263(10) 0.0344(11) 0.0059(8) 0.0049(8) 0.0017(9)
    O1 0.0297(9) 0.0504(12) 0.0399(10) -0.0013(8) 0.0105(8) 0.0048(9)
    N7 0.0391(12) 0.0393(13) 0.0380(12) 0.0040(10) 0.0054(10) 0.0015(10)
    C15 0.0293(12) 0.0246(12) 0.0353(13) -0.0024(9) 0.0075(10) 0.0040(10)
    N6 0.0340(12) 0.0319(12) 0.0631(16) -0.0024(10) 0.0083(11) -0.0004(11)
    C8 0.0277(12) 0.0257(12) 0.0364(13) 0.0050(9) 0.0079(10) 0.0004(10)
    C3 0.0249(11) 0.0260(12) 0.0325(12) 0.0051(9) 0.0061(9) 0.0009(10)
    C16 0.0292(12) 0.0264(13) 0.0394(14) -0.0001(9) 0.0035(10) 0.0015(10)
    C5 0.0342(13) 0.0252(12) 0.0450(15) 0.0050(10) -0.0017(11) -0.0053(11)
    C9 0.0274(13) 0.0291(13) 0.0589(18) 0.0036(10) -0.0012(12) -0.0063(12)
    C2 0.0325(13) 0.0233(12) 0.0560(17) 0.0040(10) -0.0048(12) -0.0074(12)
    C11 0.0326(13) 0.0286(13) 0.0339(13) -0.0028(10) 0.0053(10) 0.0004(10)
    C10 0.0334(13) 0.0227(12) 0.0579(18) 0.0029(10) 0.0018(12) -0.0071(12)
    C4 0.0316(13) 0.0296(14) 0.0452(15) 0.0038(10) -0.0037(11) -0.0054(11)
    C1 0.0263(12) 0.0303(13) 0.0491(16) 0.0044(10) -0.0032(11) -0.0042(12)
    C6 0.0273(13) 0.0306(14) 0.069(2) 0.0041(10) -0.0027(13) -0.0075(13)
    C17 0.0301(13) 0.0312(14) 0.0650(19) 0.0001(11) 0.0015(13) 0.0108(13)
    C14 0.0309(12) 0.0299(13) 0.0326(13) -0.0054(10) 0.0029(10) 0.0001(10)
    C7 0.0348(14) 0.0253(13) 0.073(2) 0.0028(11) -0.0029(14) -0.0119(13)
    C19 0.063(2) 0.088(3) 0.086(3) 0.014(2) 0.044(2) 0.039(2)
    C18 0.111(4) 0.095(4) 0.109(4) -0.019(3) 0.059(3) -0.054(3)
    C12 0.0374(14) 0.0312(13) 0.0352(14) -0.0073(11) 0.0097(11) 0.0056(11)
    C13 0.0259(12) 0.0223(12) 0.0411(14) -0.0025(9) 0.0076(10) 0.0002(10)
_geom_special_details
;
All e.s.d.'s (except the e.s.d. in the dihedral angle between two l.s. planes)
are estimated using the full covariance matrix. The cell e.s.d.'s are taken
into account individually in the estimation of e.s.d.'s in distances, angles
and torsion angles; correlations between e.s.d.'s in cell parameters are only
used when they are defined by crystal symmetry. An approximate (isotropic)
treatment of cell e.s.d.'s is used for estimating e.s.d.'s involving l.s.
planes.
;
loop_
    _geom_bond_atom_site_label_1
    _geom_bond_atom_site_label_2
    _geom_bond_site_symmetry_2
    _geom_bond_distance
    _geom_bond_publ_flag
    Co1 N7 1_555 2.080(2) yes
    Co1 N6 1_555 2.102(2) yes
    Co1 O1 1_555 2.1234(19) yes
    Co1 N3 1_555 2.2187(19) yes
    Co1 N2 1_555 2.244(2) yes
    Co1 N1 1_555 2.2551(19) yes
    S3 O1 . 1.5401(19) ?
    S3 C19 . 1.765(4) ?
    S3 C18 . 1.766(4) ?
    S2 C16 . 1.629(3) ?
    S1 C17 . 1.623(3) ?
    N3 C11 . 1.347(3) ?
    N3 C15 . 1.348(3) ?
    N2 C10 . 1.336(3) ?
    N2 C6 . 1.344(3) ?
    N1 C1 . 1.340(3) ?
    N1 C5 . 1.343(3) ?
    N7 C16 . 1.163(4) ?
    C15 C14 . 1.388(3) ?
    C15 H15 . 0.9300 ?
    N6 C17 . 1.152(4) ?
    C8 C9 . 1.379(4) ?
    C8 C7 . 1.393(4) ?
    C8 C13 2 1.489(3) ?
    C3 C4 . 1.396(3) ?
    C3 C2 . 1.396(3) ?
    C3 C3 3_756 1.506(4) ?
    C5 C4 . 1.384(3) ?
    C5 H5 . 0.9300 ?
    C9 C10 . 1.390(4) ?
    C9 H9 . 0.9300 ?
    C2 C1 . 1.392(3) ?
    C2 H2 . 0.9300 ?
    C11 C12 . 1.388(3) ?
    C11 H11 . 0.9300 ?
    C10 H10 . 0.9300 ?
    C4 H4 . 0.9300 ?
    C1 H1 . 0.9300 ?
    C6 C7 . 1.388(4) ?
    C6 H6 . 0.9300 ?
    C14 C13 . 1.391(4) ?
    C14 H14 . 0.9300 ?
    C7 H7 . 0.9300 ?
    C19 H19A . 0.9600 ?
    C19 H19B . 0.9600 ?
    C19 H19C . 0.9600 ?
    C18 H18A . 0.9600 ?
    C18 H18B . 0.9600 ?
    C18 H18C . 0.9600 ?
    C12 C13 . 1.398(4) ?
    C12 H12 . 0.9300 ?
    C13 C8 2_545 1.489(3) ?
loop_
    _geom_angle_atom_site_label_1
    _geom_angle_atom_site_label_2
    _geom_angle_atom_site_label_3
    _geom_angle_site_symmetry_1
    _geom_angle_site_symmetry_3
    _geom_angle
    _geom_angle_publ_flag
    N7 Co1 N6 . . 93.76(10) n
    N7 Co1 O1 . . 177.34(8) n
    N6 Co1 O1 . . 87.22(9) n
    N7 Co1 N3 . . 94.19(9) n
    N6 Co1 N3 . . 171.85(9) n
    O1 Co1 N3 . . 84.91(7) n
    N7 Co1 N2 . . 85.58(8) n
    N6 Co1 N2 . . 90.69(8) n
    O1 Co1 N2 . . 91.94(8) n
    N3 Co1 N2 . . 91.71(7) n
    N7 Co1 N1 . . 90.49(8) n
    N6 Co1 N1 . . 88.83(8) n
    O1 Co1 N1 . . 92.00(8) n
    N3 Co1 N1 . . 89.30(7) n
    N2 Co1 N1 . . 176.00(8) n
    O1 S3 C19 . . 105.89(15) no
    O1 S3 C18 . . 105.07(18) no
    C19 S3 C18 . . 99.4(3) no
    C11 N3 C15 . . 116.7(2) no
    C11 N3 Co1 . . 120.20(16) no
    C15 N3 Co1 . . 123.09(16) no
    C10 N2 C6 . . 115.9(2) no
    C10 N2 Co1 . . 125.18(17) no
    C6 N2 Co1 . . 118.89(17) no
    C1 N1 C5 . . 115.8(2) no
    C1 N1 Co1 . . 123.75(16) no
    C5 N1 Co1 . . 120.37(16) no
    S3 O1 Co1 . . 115.11(11) no
    C16 N7 Co1 . . 161.0(2) no
    N3 C15 C14 . . 123.6(2) no
    N3 C15 H15 . . 118.2 no
    C14 C15 H15 . . 118.2 no
    C17 N6 Co1 . . 166.3(3) no
    C9 C8 C7 . . 116.7(2) no
    C9 C8 C13 . 2 121.3(2) no
    C7 C8 C13 . 2 122.0(2) no
    C4 C3 C2 . . 115.8(2) no
    C4 C3 C3 . 3_756 122.5(3) no
    C2 C3 C3 . 3_756 121.7(3) no
    N7 C16 S2 . . 178.9(3) ?
    N1 C5 C4 . . 124.2(2) ?
    N1 C5 H5 . . 117.9 ?
    C4 C5 H5 . . 117.9 ?
    C8 C9 C10 . . 120.0(2) ?
    C8 C9 H9 . . 120.0 ?
    C10 C9 H9 . . 120.0 ?
    C1 C2 C3 . . 120.2(2) ?
    C1 C2 H2 . . 119.9 ?
    C3 C2 H2 . . 119.9 ?
    N3 C11 C12 . . 123.3(2) ?
    N3 C11 H11 . . 118.4 ?
    C12 C11 H11 . . 118.4 ?
    N2 C10 C9 . . 123.9(2) ?
    N2 C10 H10 . . 118.0 ?
    C9 C10 H10 . . 118.0 ?
    C5 C4 C3 . . 120.1(2) ?
    C5 C4 H4 . . 119.9 ?
    C3 C4 H4 . . 119.9 ?
    N1 C1 C2 . . 123.8(2) ?
    N1 C1 H1 . . 118.1 ?
    C2 C1 H1 . . 118.1 ?
    N2 C6 C7 . . 123.8(2) ?
    N2 C6 H6 . . 118.1 ?
    C7 C6 H6 . . 118.1 ?
    N6 C17 S1 . . 179.5(3) ?
    C15 C14 C13 . . 119.6(2) ?
    C15 C14 H14 . . 120.2 ?
    C13 C14 H14 . . 120.2 ?
    C6 C7 C8 . . 119.6(2) ?
    C6 C7 H7 . . 120.2 ?
    C8 C7 H7 . . 120.2 ?
    S3 C19 H19A . . 109.5 ?
    S3 C19 H19B . . 109.5 ?
    H19A C19 H19B . . 109.5 ?
    S3 C19 H19C . . 109.5 ?
    H19A C19 H19C . . 109.5 ?
    H19B C19 H19C . . 109.5 ?
    S3 C18 H18A . . 109.5 ?
    S3 C18 H18B . . 109.5 ?
    H18A C18 H18B . . 109.5 ?
    S3 C18 H18C . . 109.5 ?
    H18A C18 H18C . . 109.5 ?
    H18B C18 H18C . . 109.5 ?
    C11 C12 C13 . . 119.8(2) ?
    C11 C12 H12 . . 120.1 ?
    C13 C12 H12 . . 120.1 ?
    C14 C13 C12 . . 117.1(2) ?
    C14 C13 C8 . 2_545 122.2(2) ?
    C12 C13 C8 . 2_545 120.8(2) ?
loop_
    _geom_torsion_atom_site_label_1
    _geom_torsion_atom_site_label_2
    _geom_torsion_atom_site_label_3
    _geom_torsion_atom_site_label_4
    _geom_torsion_site_symmetry_1
    _geom_torsion_site_symmetry_2
    _geom_torsion_site_symmetry_3
    _geom_torsion_site_symmetry_4
    _geom_torsion
    _geom_torsion_publ_flag
    N7 Co1 N3 C11 . . . . -21.36(19) ?
    N6 Co1 N3 C11 . . . . 145.8(5) ?
    O1 Co1 N3 C11 . . . . 161.15(19) ?
    N2 Co1 N3 C11 . . . . -107.05(18) ?
    N1 Co1 N3 C11 . . . . 69.08(18) ?
    N7 Co1 N3 C15 . . . . 160.68(19) ?
    N6 Co1 N3 C15 . . . . -32.1(7) ?
    O1 Co1 N3 C15 . . . . -16.81(19) ?
    N2 Co1 N3 C15 . . . . 74.99(19) ?
    N1 Co1 N3 C15 . . . . -108.88(19) ?
    N7 Co1 N2 C10 . . . . -107.9(2) ?
    N6 Co1 N2 C10 . . . . 158.4(2) ?
    O1 Co1 N2 C10 . . . . 71.1(2) ?
    N3 Co1 N2 C10 . . . . -13.8(2) ?
    N1 Co1 N2 C10 . . . . -118.5(11) ?
    N7 Co1 N2 C6 . . . . 69.0(2) ?
    N6 Co1 N2 C6 . . . . -24.8(2) ?
    O1 Co1 N2 C6 . . . . -112.0(2) ?
    N3 Co1 N2 C6 . . . . 163.0(2) ?
    N1 Co1 N2 C6 . . . . 58.4(12) ?
    N7 Co1 N1 C1 . . . . 116.1(2) ?
    N6 Co1 N1 C1 . . . . -150.2(2) ?
    O1 Co1 N1 C1 . . . . -63.0(2) ?
    N3 Co1 N1 C1 . . . . 21.9(2) ?
    N2 Co1 N1 C1 . . . . 126.6(11) ?
    N7 Co1 N1 C5 . . . . -61.4(2) ?
    N6 Co1 N1 C5 . . . . 32.4(2) ?
    O1 Co1 N1 C5 . . . . 119.5(2) ?
    N3 Co1 N1 C5 . . . . -155.6(2) ?
    N2 Co1 N1 C5 . . . . -50.8(12) ?
    C19 S3 O1 Co1 . . . . -127.1(2) ?
    C18 S3 O1 Co1 . . . . 128.3(2) ?
    N7 Co1 O1 S3 . . . . 167.2(18) ?
    N6 Co1 O1 S3 . . . . 55.48(13) ?
    N3 Co1 O1 S3 . . . . -122.38(13) ?
    N2 Co1 O1 S3 . . . . 146.08(13) ?
    N1 Co1 O1 S3 . . . . -33.25(13) ?
    N6 Co1 N7 C16 . . . . 57.4(7) ?
    O1 Co1 N7 C16 . . . . -54(2) ?
    N3 Co1 N7 C16 . . . . -124.4(7) ?
    N2 Co1 N7 C16 . . . . -33.0(7) ?
    N1 Co1 N7 C16 . . . . 146.2(7) ?
    C11 N3 C15 C14 . . . . 1.3(4) ?
    Co1 N3 C15 C14 . . . . 179.32(19) ?
    N7 Co1 N6 C17 . . . . 180.0(10) ?
    O1 Co1 N6 C17 . . . . -2.5(10) ?
    N3 Co1 N6 C17 . . . . 12.8(14) ?
    N2 Co1 N6 C17 . . . . -94.4(10) ?
    N1 Co1 N6 C17 . . . . 89.5(10) ?
    C1 N1 C5 C4 . . . . -1.1(4) ?
    Co1 N1 C5 C4 . . . . 176.5(2) ?
    C7 C8 C9 C10 . . . . -1.5(4) ?
    C13 C8 C9 C10 2 . . . 179.1(3) ?
    C4 C3 C2 C1 . . . . -1.7(4) ?
    C3 C3 C2 C1 3_756 . . . 178.4(3) ?
    C15 N3 C11 C12 . . . . 0.4(4) ?
    Co1 N3 C11 C12 . . . . -177.7(2) ?
    C6 N2 C10 C9 . . . . 2.0(4) ?
    Co1 N2 C10 C9 . . . . 178.9(2) ?
    C8 C9 C10 N2 . . . . -0.6(5) ?
    N1 C5 C4 C3 . . . . 0.7(5) ?
    C2 C3 C4 C5 . . . . 0.7(4) ?
    C3 C3 C4 C5 3_756 . . . -179.4(3) ?
    C5 N1 C1 C2 . . . . 0.1(4) ?
    Co1 N1 C1 C2 . . . . -177.5(2) ?
    C3 C2 C1 N1 . . . . 1.4(5) ?
    C10 N2 C6 C7 . . . . -1.4(5) ?
    Co1 N2 C6 C7 . . . . -178.5(3) ?
    N3 C15 C14 C13 . . . . -1.8(4) ?
    N2 C6 C7 C8 . . . . -0.6(5) ?
    C9 C8 C7 C6 . . . . 2.0(5) ?
    C13 C8 C7 C6 2 . . . -178.6(3) ?
    N3 C11 C12 C13 . . . . -1.6(4) ?
    C15 C14 C13 C12 . . . . 0.5(4) ?
    C15 C14 C13 C8 . . . 2_545 -179.4(2) ?
    C11 C12 C13 C14 . . . . 1.1(4) ?
    C11 C12 C13 C8 . . . 2_545 -179.0(2) ?
loop_
    _geom_hbond_atom_site_label_d
    _geom_hbond_atom_site_label_h
    _geom_hbond_atom_site_label_a
    _geom_hbond_site_symmetry_d
    _geom_hbond_site_symmetry_h
    _geom_hbond_site_symmetry_a
    _geom_hbond_distance_dh
    _geom_hbond_distance_ha
    _geom_hbond_distance_da
    _geom_hbond_angle_dha
    _geom_hbond_publ_flag
    C1 H1 S1 1_555 1_555 2_645 0.93 2.82 3.596(3) 141 yes
_iucr_refine_instructions_details
;
TITL L82n3 in P2(1)/n
CELL 0.71073  11.0772  16.9999  11.6843  90.000 103.628  90.000
ZERR    4.00   0.0003   0.0002   0.0003   0.000   0.001   0.000
LATT 1
SYMM 0.5-X, 0.5+Y, 0.5-Z
SFAC C  H  N  O  S  Co
UNIT 76 72 20 4 12 4
L.S. 10
ACTA
BOND $H
FMAP 2
PLAN 20
HTAB
CONF
WGHT  0.052200  1.149100
FVAR  0.121270
TEMP 0
MOLE 1
Co1    6   0.616100  0.238576  0.345067 11.000000  0.022480  0.021120 =
           0.034290  0.001380  0.005290  0.000990
S3     5   0.748459  0.210013  0.141973 11.000000  0.036640  0.052200 =
           0.042520  0.003790  0.015470  0.003260
S2     5   0.570886  0.315003  0.729184 11.000000  0.052820  0.060130 =
           0.050510 -0.016430  0.017880 -0.004850
S1     5   0.937727  0.427877  0.326721 11.000000  0.044460  0.071280 =
           0.199320  0.068770 -0.002280 -0.019990
N3     3   0.473943  0.144299  0.303926 11.000000  0.022890  0.020540 =
           0.036170  0.001430  0.005320  0.000040
N2     3   0.470090  0.332635  0.305825 11.000000  0.027550  0.026610 =
           0.037350 -0.000170  0.005520  0.003280
N1     3   0.764288  0.145808  0.397973 11.000000  0.028870  0.026320 =
           0.034350  0.001730  0.004920  0.005860
O1     4   0.620300  0.229230  0.164821 11.000000  0.029650  0.050370 =
           0.039860  0.004780  0.010480 -0.001300
N7     3   0.603834  0.250044  0.519160 11.000000  0.039060  0.039310 =
           0.038040  0.001500  0.005410  0.003970
C15    1   0.413283  0.125623  0.193194 11.000000  0.029260  0.024550 =
           0.035290  0.004020  0.007550 -0.002390
AFIX 43
H15    2   0.431481  0.154066  0.131369 11.000000 -1.200000
AFIX 0
N6     3   0.756875  0.323598  0.361254 11.000000  0.034050  0.031860 =
           0.063050 -0.000360  0.008320 -0.002400
C8     1   0.294412  0.456224  0.266487 11.000000  0.027720  0.025750 =
           0.036400  0.000420  0.007910  0.004980
C3     1   0.951156  0.030818  0.478249 11.000000  0.024870  0.026050 =
           0.032470  0.000910  0.006060  0.005150
C16    1   0.590445  0.277814  0.606312 11.000000  0.029190  0.026380 =
           0.039410  0.001530  0.003460 -0.000110
C5     1   0.872510  0.163193  0.473427 11.000000  0.034220  0.025160 =
           0.044980 -0.005290 -0.001670  0.005020
AFIX 43
H5     2   0.885643  0.214936  0.499194 11.000000 -1.200000
AFIX 0
C9     1   0.262410  0.380552  0.228689 11.000000  0.027440  0.029070 =
           0.058910 -0.006330 -0.001210  0.003620
AFIX 43
H9     2   0.181279  0.369153  0.188827 11.000000 -1.200000
AFIX 0
C2     1   0.839947  0.012924  0.397711 11.000000  0.032510  0.023340 =
           0.055960 -0.007390 -0.004770  0.003980
AFIX 43
H2     2   0.825710 -0.037885  0.368103 11.000000 -1.200000
AFIX 0
C11    1   0.447181  0.100913  0.391203 11.000000  0.032630  0.028620 =
           0.033870  0.000390  0.005350 -0.002810
AFIX 43
H11    2   0.487393  0.112836  0.468461 11.000000 -1.200000
AFIX 0
C10    1   0.351386  0.321315  0.250156 11.000000  0.033390  0.022700 =
           0.057900 -0.007060  0.001750  0.002880
AFIX 43
H10    2   0.326848  0.270779  0.224230 11.000000 -1.200000
AFIX 0
C4     1   0.965741  0.109032  0.515293 11.000000  0.031640  0.029570 =
           0.045220 -0.005380 -0.003740  0.003820
AFIX 43
H4     2   1.038242  0.124780  0.568206 11.000000 -1.200000
AFIX 0
C1     1   0.750327  0.070887  0.361597 11.000000  0.026330  0.030350 =
           0.049130 -0.004250 -0.003240  0.004380
AFIX 43
H1     2   0.676501  0.056812  0.309201 11.000000 -1.200000
AFIX 0
C6     1   0.500257  0.406097  0.344849 11.000000  0.027340  0.030590 =
           0.069210 -0.007490 -0.002670  0.004060
AFIX 43
H6     2   0.581721  0.415740  0.385514 11.000000 -1.200000
AFIX 0
C17    1   0.832256  0.366625  0.346823 11.000000  0.030120  0.031230 =
           0.064980  0.010840  0.001450  0.000090
C14    1   0.325141  0.066251  0.166434 11.000000  0.030900  0.029870 =
           0.032630  0.000150  0.002870 -0.005430
AFIX 43
H14    2   0.284246  0.056651  0.088594 11.000000 -1.200000
AFIX 0
C7     1   0.416941  0.468387  0.327998 11.000000  0.034760  0.025310 =
           0.072740 -0.011890 -0.002880  0.002840
AFIX 43
H7     2   0.442739  0.517961  0.357591 11.000000 -1.200000
AFIX 0
C19    1   0.776312  0.282837  0.043577 11.000000  0.062940  0.088180 =
           0.085950  0.039040  0.043840  0.014210
AFIX 137
H19A   2   0.705115  0.287318 -0.021368 11.000000 -1.500000
H19B   2   0.847564  0.268403  0.014774 11.000000 -1.500000
H19C   2   0.791402  0.332389  0.083819 11.000000 -1.500000
AFIX 0
C18    1   0.722757  0.128408  0.045805 11.000000  0.110510  0.095240 =
           0.108620 -0.053530  0.059210 -0.019470
AFIX 137
H18A   2   0.694292  0.084617  0.084205 11.000000 -1.500000
H18B   2   0.798895  0.114602  0.025050 11.000000 -1.500000
H18C   2   0.661110  0.141636 -0.024126 11.000000 -1.500000
AFIX 0
C12    1   0.362595  0.039307  0.371596 11.000000  0.037380  0.031190 =
           0.035170  0.005620  0.009710 -0.007290
AFIX 43
H12    2   0.348742  0.010193  0.434668 11.000000 -1.200000
AFIX 0
C13    1   0.298285  0.021173  0.256675 11.000000  0.025930  0.022300 =
           0.041130  0.000160  0.007620 -0.002530
Q1     1   0.644300  0.215000  0.036000 11.000000  0.050000      1.02
Q2     1   0.920500  0.404200  0.253600 11.000000  0.050000      0.68
Q3     1   0.891900  0.445500  0.365100 11.000000  0.050000      0.42
Q4     1   0.694400  0.240100  0.346500 11.000000  0.050000      0.32
Q5     1   0.536500  0.240100  0.346900 11.000000  0.050000      0.28
Q6     1   0.249300  0.485300  0.260400 11.000000  0.050000      0.26
Q7     1   0.550900  0.268800  0.735500 11.000000  0.050000      0.25
Q8     1   0.975700  0.095400  0.459300 11.000000  0.050000      0.25
Q9     1   0.384200  0.086800  0.178500 11.000000  0.050000      0.25
Q10    1   0.960200  0.374800  0.315600 11.000000  0.050000      0.23
Q11    1   0.818100  0.217500  0.587200 11.000000  0.050000      0.23
Q12    1   0.666500  0.199600  0.198300 11.000000  0.050000      0.23
Q13    1   0.785700  0.243100 -0.060700 11.000000  0.050000      0.23
Q14    1   0.599300  0.181200  0.161000 11.000000  0.050000      0.22
Q15    1   0.640800  0.145600  0.004300 11.000000  0.050000      0.22
Q16    1   0.681600  0.234400 -0.043100 11.000000  0.050000      0.22
Q17    1   0.855800  0.249800 -0.013800 11.000000  0.050000      0.22
Q18    1   0.569300  0.392900  0.451800 11.000000  0.050000      0.21
Q19    1   0.875900  0.194600  0.226100 11.000000  0.050000      0.21
Q20    1   0.357900  0.273900  0.180400 11.000000  0.050000      0.21
HKLF 4
END
;
