# Supplementary material for: Poly[tris­(μ-4,4′-bi­pyridine-κ2 N:N′)bis(dimethyl sulfoxide-κO)tetra­kis­(thiocyanato-κN)dicobalt(II)]
Source: Acta Crystallogr Sect E Struct Rep Online. 2014 Jun 18;70(Pt 7):m265–6. doi: 10.1107/S1600536814013555 (PMC4120565; doi:10.1107/S1600536814013555)
Supplement: Supplementary file 2 [file e-70-0m265-Isup2.hkl]

# 
# h,k,l, Fc-squared, Fo-squared, sigma(Fo-squared) and status flag 
# 
data_I
_shelx_title ' L82n3 in P2(1)/n' 
_shelx_refln_list_code          4 
_shelx_F_calc_maximum      305.61 
_exptl_crystal_F_000      1000.00 
_reflns_d_resolution_high  0.7158 
 
loop_ 
 _symmetry_equiv_pos_as_xyz 
 'x, y, z' 
 '-x+1/2, y+1/2, -z+1/2' 
 '-x, -y, -z' 
 'x-1/2, -y-1/2, z-1/2' 
 
_cell_length_a    11.0772 
_cell_length_b    16.9999 
_cell_length_c    11.6843 
_cell_angle_alpha  90.000 
_cell_angle_beta  103.628 
_cell_angle_gamma  90.000 
 
_shelx_F_squared_multiplier     1.000 
 
loop_ 
 _refln_index_h 
 _refln_index_k 
 _refln_index_l 
 _refln_F_squared_calc 
 _refln_F_squared_meas 
 _refln_F_squared_sigma 
 _refln_observed_status 
   2   0   0      858.59      726.23     13.60 o 
   4   0   0      321.70      467.16     19.72 o 
   6   0   0    13415.51    13240.14    106.08 o 
   8   0   0     2600.13     2705.69     51.00 o 
  10   0   0      489.21      473.28     31.28 o 
  12   0   0        4.54      -12.24     24.48 o 
  14   0   0      446.88      469.88     40.12 o 
   1   1   0        0.19        2.64      1.50 o 
   2   1   0     4803.55     5375.81     23.16 o 
   3   1   0     1623.72     1749.34     18.51 o 
   4   1   0     2625.47     2582.37     25.16 o 
   5   1   0       35.36       67.05     12.25 o 
   6   1   0    12503.69    12774.46    150.96 o 
   7   1   0       98.01       82.81     26.52 o 
   8   1   0     3253.83     3197.33     29.02 o 
   9   1   0      149.09      161.04     18.99 o 
  10   1   0      176.95      210.84     24.82 o 
  11   1   0        1.86      -15.85     15.85 o 
  12   1   0      526.99      473.04     24.04 o 
  13   1   0       35.41       66.52     15.81 o 
  14   1   0      348.12      391.83     26.68 o 
   0   2   0    23086.55    22515.76    353.26 o 
   1   2   0     2434.82     2246.42     40.62 o 
   2   2   0      655.73      547.37     12.96 o 
   3   2   0    15118.69    14637.06    131.46 o 
   4   2   0     5657.90     6010.79     30.47 o 
   5   2   0      274.29      272.23     10.19 o 
   6   2   0     6128.94     5814.63    120.85 o 
   7   2   0     2247.89     2206.51     25.98 o 
   8   2   0     9263.30     9052.99    152.48 o 
   9   2   0     2030.07     2163.67     43.86 o 
  10   2   0      214.21      194.90     21.08 o 
  11   2   0      250.78      284.72     17.53 o 
  12   2   0       93.82      103.96     19.16 o 
  13   2   0       45.58       54.11     19.47 o 
  14   2   0      602.70      579.67     28.13 o 
   1   3   0      486.34      422.07      8.09 o 
   2   3   0    74040.99    68024.87    255.25 o 
   3   3   0      204.91      223.93     11.97 o 
   4   3   0     9886.95     9862.21     83.52 o 
   5   3   0       62.85       41.42      9.18 o 
   6   3   0      817.65      782.78     18.57 o 
   7   3   0       84.93       69.96     12.41 o 
   8   3   0      739.61      773.26     21.29 o 
   9   3   0       88.69       52.62     17.06 o 
  10   3   0      445.69      479.10     22.12 o 
  11   3   0       23.38       31.70     18.03 o 
  12   3   0       98.37      119.88     19.92 o 
  13   3   0       70.96       28.49     19.47 o 
  14   3   0      203.90      263.67     26.52 o 
   0   4   0     2980.00     3212.08     36.72 o 
   1   4   0     2440.66     2452.61     39.30 o 
   2   4   0     1807.31     1828.77     40.93 o 
   3   4   0      645.03      781.20     13.32 o 
   4   4   0    21646.47    22345.86    148.58 o 
   5   4   0     1240.96     1638.06     15.19 o 
   6   4   0     1314.18     1171.41     17.21 o 
   7   4   0      166.76      191.97     12.89 o 
   8   4   0     2129.15     2223.12     59.36 o 
   9   4   0      894.61      930.25     26.20 o 
  10   4   0      994.99      998.88     27.16 o 
  11   4   0       13.17        5.08     17.06 o 
  12   4   0      435.86      440.28     23.77 o 
  13   4   0       19.10       29.80     19.56 o 
  14   4   0      103.35      144.84     33.32 o 
   1   5   0     7098.51     7206.99     75.08 o 
   2   5   0     6705.10     6832.94     91.28 o 
   3   5   0      297.45      352.94     12.37 o 
   4   5   0      349.33      462.96     10.09 o 
   5   5   0      540.22      629.92     17.18 o 
   6   5   0     7623.70     7455.35     55.09 o 
   7   5   0     1387.99     1423.43     23.13 o 
   8   5   0      124.88      130.85     18.03 o 
   9   5   0     3593.05     3701.47     44.71 o 
  10   5   0     3319.31     3353.27     45.17 o 
  11   5   0       36.29       19.18     16.81 o 
  12   5   0      854.25      861.76     39.78 o 
  13   5   0      140.49      172.21     31.62 o 
  14   5   0        6.03      -28.56     28.56 o 
   0   6   0     3805.35     4106.50    100.30 o 
   1   6   0      417.12      426.10     12.27 o 
   2   6   0     1047.47     1061.94     14.71 o 
   3   6   0      795.11     1086.16     21.89 o 
   4   6   0     4300.51     4381.20     49.76 o 
   5   6   0      197.45      254.10     10.14 o 
   6   6   0      994.32     1042.78     14.94 o 
   7   6   0      543.48      539.99     16.97 o 
   8   6   0     1217.56     1262.07     28.85 o 
   9   6   0      582.32      581.18     23.29 o 
  10   6   0      508.29      539.35     23.80 o 
  11   6   0       89.58      110.02     19.47 o 
  12   6   0      238.40      262.03     22.06 o 
  13   6   0       85.19      107.94     21.62 o 
  14   6   0      187.53      142.80     35.36 o 
   1   7   0     1965.29     2113.98     20.22 o 
   2   7   0    14127.52    14127.50    111.59 o 
   3   7   0     1200.87     1337.06     31.37 o 
   4   7   0      660.48      722.90     18.43 o 
   5   7   0     1035.51     1089.46     14.90 o 
   6   7   0     4872.76     4921.39     95.20 o 
   7   7   0        1.62       11.43     13.07 o 
   8   7   0      312.42      309.54     20.91 o 
   9   7   0       37.82       39.14     17.99 o 
  10   7   0     1575.37     1558.95     33.17 o 
  11   7   0      514.88      537.39     25.24 o 
  12   7   0      363.79      385.15     24.47 o 
  13   7   0       56.07       54.55     21.98 o 
   0   8   0     1059.54     1184.11     20.74 o 
   1   8   0     1313.20     1313.61     24.01 o 
   2   8   0       42.51       69.88      9.68 o 
   3   8   0      486.85      544.56     16.39 o 
   4   8   0     4124.51     3934.72     79.11 o 
   5   8   0      331.20      410.59     13.04 o 
   6   8   0      218.12      207.06     11.92 o 
   7   8   0     2381.81     2338.67     67.84 o 
   8   8   0     2011.25     1985.88     34.61 o 
   9   8   0      660.12      719.22     25.00 o 
  10   8   0     1064.89     1013.13     29.57 o 
  11   8   0      164.33      165.29     21.14 o 
  12   8   0      433.28      434.78     26.20 o 
  13   8   0      135.08      178.84     31.28 o 
   1   9   0     1945.78     2048.42     35.24 o 
   2   9   0      626.96      528.95     12.56 o 
   3   9   0     1067.77     1095.10     16.78 o 
   4   9   0      112.46      174.77     14.09 o 
   5   9   0     1195.93     1239.98     17.21 o 
   6   9   0     2581.44     2624.92     52.28 o 
   7   9   0       34.53       27.92     17.77 o 
   8   9   0       47.90       50.64     17.91 o 
   9   9   0      690.06      654.24     25.43 o 
  10   9   0      434.44      426.74     24.03 o 
  11   9   0      130.38      129.47     35.36 o 
  12   9   0      123.03       98.01     31.28 o 
  13   9   0      362.89      334.56     36.04 o 
   0  10   0     2990.51     3250.71     95.54 o 
   1  10   0     3838.60     4027.69     44.63 o 
   2  10   0        7.40      -11.34     11.34 o 
   3  10   0     1291.47     1266.51     47.31 o 
   4  10   0     4557.58     4139.95     97.12 o 
   5  10   0     1199.60     1162.74     20.48 o 
   6  10   0        2.49      -19.56     19.56 o 
   7  10   0      957.32     1065.48     28.61 o 
   8  10   0      597.96      534.93     23.80 o 
   9  10   0       34.23       41.37     17.23 o 
  10  10   0      510.39      545.35     35.36 o 
  11  10   0       35.62       60.96     20.18 o 
  12  10   0      438.13      472.49     28.13 o 
  13  10   0       11.12       85.00     31.96 o 
   1  11   0     5482.87     5294.87     48.55 o 
   2  11   0     1841.94     1835.86     21.20 o 
   3  11   0      942.29      969.89     24.93 o 
   4  11   0        1.12       -9.42     11.77 o 
   5  11   0     1249.78     1318.40     27.22 o 
   6  11   0     1046.46     1073.80     23.36 o 
   7  11   0     1120.13     1155.70     29.54 o 
   8  11   0      234.64      243.51     22.06 o 
   9  11   0      270.19      272.42     22.44 o 
  10  11   0      282.35      286.13     22.81 o 
  11  11   0       10.22        1.68     20.04 o 
  12  11   0      140.93      175.54     26.86 o 
  13  11   0       47.41       71.74     22.35 o 
   0  12   0      512.40      556.06     25.16 o 
   1  12   0     1388.98     1551.62     20.41 o 
   2  12   0     1802.56     1866.06     21.77 o 
   3  12   0       40.88       74.51     17.47 o 
   4  12   0     1894.51     1815.76     26.34 o 
   5  12   0       14.56       -0.21     15.24 o 
   6  12   0      130.33      105.93     15.73 o 
   7  12   0     2578.37     2431.48     34.74 o 
   8  12   0      177.04      157.30     16.81 o 
   9  12   0       39.37       18.51     15.22 o 
  10  12   0       43.87       50.72     16.41 o 
  11  12   0      327.57      317.50     20.26 o 
  12  12   0      300.06      346.12     36.72 o 
   1  13   0     3572.58     3524.16     51.04 o 
   2  13   0      730.00      736.47     25.04 o 
   3  13   0       49.52       74.46     16.39 o 
   4  13   0      102.77      129.57     17.06 o 
   5  13   0      834.32      830.14     21.90 o 
   6  13   0      515.44      418.22     23.41 o 
   7  13   0       71.47       50.73     15.59 o 
   8  13   0      331.42      337.23     18.79 o 
   9  13   0       46.97       56.20     25.11 o 
  10  13   0        2.69      -12.15     27.07 o 
  11  13   0       25.59       45.22     20.68 o 
  12  13   0       67.53       55.17     22.32 o 
   0  14   0      723.96      705.08     24.99 o 
   1  14   0      759.28      838.96     18.81 o 
   2  14   0     1038.46     1014.34     22.83 o 
   3  14   0     4201.19     4139.29     38.29 o 
   4  14   0     1550.73     1544.48     26.45 o 
   5  14   0     1107.94     1041.26     23.65 o 
   6  14   0        0.71      -13.77     15.28 o 
   7  14   0      434.92      424.68     19.71 o 
   8  14   0       25.67        0.91     15.44 o 
   9  14   0        7.44       14.65     16.16 o 
  10  14   0      139.11      185.31     22.60 o 
  11  14   0      130.65       96.59     23.50 o 
   1  15   0       64.91       60.50     14.53 o 
   2  15   0      775.70      716.85     20.82 o 
   3  15   0      645.11      642.99     20.56 o 
   4  15   0      179.69      179.85     17.09 o 
   5  15   0      987.27      976.75     30.68 o 
   6  15   0        3.82        4.55     15.32 o 
   7  15   0      206.17      217.63     18.40 o 
   8  15   0        6.24       -1.45     16.38 o 
   9  15   0      662.15      648.67     24.32 o 
  10  15   0       32.22       -9.02     21.20 o 
  11  15   0       53.58       62.71     23.06 o 
   0  16   0      106.13       85.06     20.66 o 
   1  16   0      364.66      368.70     19.21 o 
   2  16   0       21.73       34.71     15.29 o 
   3  16   0     2381.58     2399.60     54.35 o 
   4  16   0      699.86      703.29     22.03 o 
   5  16   0      394.63      389.21     19.74 o 
   6  16   0       64.48       77.38     18.08 o 
   7  16   0       11.26       -4.54     16.27 o 
   8  16   0        3.73       -5.46     16.97 o 
   9  16   0        0.55        2.04     21.16 o 
  10  16   0        2.57        3.90     23.12 o 
   1  17   0      356.87      377.25     20.12 o 
   2  17   0      117.03      127.73     20.66 o 
   3  17   0      350.71      341.74     21.55 o 
   4  17   0      137.63       98.25     17.26 o 
   5  17   0      933.48      887.31     24.58 o 
   6  17   0       32.64       33.44     18.30 o 
   7  17   0        9.34       -2.17     16.86 o 
   8  17   0       10.92      -11.01     20.18 o 
   9  17   0      402.87      406.81     28.90 o 
  10  17   0      308.48      304.03     27.16 o 
   0  18   0      124.90      146.20     30.60 o 
   1  18   0       15.63       22.78     20.68 o 
   2  18   0       32.71       36.82     21.45 o 
   3  18   0      582.03      553.56     24.19 o 
   4  18   0       38.22       52.42     17.35 o 
   5  18   0      925.67      928.91     33.17 o 
   6  18   0        5.25       -0.24     17.27 o 
   7  18   0      239.13      242.92     23.55 o 
   8  18   0        7.09       31.52     43.18 o 
   9  18   0      291.06      317.38     27.16 o 
   1  19   0      455.81      428.00     41.48 o 
   2  19   0      136.87      165.76     22.94 o 
   3  19   0      389.45      374.88     20.79 o 
   4  19   0       14.74      -12.63     16.87 o 
   5  19   0      124.75       95.28     18.63 o 
   6  19   0       32.38       31.27     18.63 o 
   7  19   0       97.28      108.45     23.55 o 
   8  19   0        0.04      -16.56     23.12 o 
   0  20   0      197.26      216.92     35.36 o 
   1  20   0       51.52       28.43     21.14 o 
   2  20   0       10.89       31.54     27.54 o 
   3  20   0      345.40      360.79     40.46 o 
   4  20   0       15.36        2.71     17.48 o 
   5  20   0      232.18      209.16     21.51 o 
   6  20   0       76.89      126.23     36.04 o 
   7  20   0      242.91      234.14     25.95 o 
   1  21   0      438.44      510.50     27.88 o 
   2  21   0        4.70       22.24     22.78 o 
   3  21   0       39.54       61.54     23.02 o 
   4  21   0        2.38        4.76     31.28 o 
   5  21   0      441.62      429.76     40.12 o 
   0  22   0        2.56       14.28     31.96 o 
   1  22   0      133.28      172.48     25.08 o 
   2  22   0       21.37       40.12     31.96 o 
   3  22   0      171.84      213.52     35.36 o 
 -13   0   1      272.90      278.12     31.28 o 
 -11   0   1       97.82       90.44     25.16 o 
  -9   0   1       58.27       47.60     25.84 o 
  -7   0   1    12216.28    12122.92    102.68 o 
  -5   0   1     1065.56     1032.23     25.16 o 
  -3   0   1     5029.10     5110.83     42.84 o 
  -1   0   1      762.65      825.79      7.48 o 
   1   0   1     6958.40     6449.23     32.30 o 
   3   0   1     1973.42     1539.71     34.00 o 
   5   0   1     5136.32     5467.82     59.16 o 
   7   0   1     4961.54     5214.19     67.32 o 
   9   0   1     6314.37     6087.30     81.60 o 
  11   0   1      206.60      208.08     27.88 o 
  13   0   1       73.51       20.40     28.56 o 
 -14   1   1       10.15       28.32     32.98 o 
 -13   1   1      755.18      809.84     29.09 o 
 -12   1   1        3.35        4.91     19.04 o 
 -11   1   1       58.62       62.31     17.23 o 
 -10   1   1       28.61       19.57     19.04 o 
  -9   1   1     2131.66     2088.94     39.43 o 
  -8   1   1      723.83      711.62     17.16 o 
  -7   1   1      843.34      871.68     21.87 o 
  -6   1   1        3.41       -6.63     12.25 o 
  -5   1   1     2717.73     2382.55     49.30 o 
  -4   1   1     3058.32     3112.68     25.95 o 
  -3   1   1     4380.98     4089.61     71.77 o 
  -2   1   1      503.36      551.82      6.65 o 
  -1   1   1    17146.86    16204.33    117.34 o 
   0   1   1      577.03      567.46     10.37 o 
   1   1   1     1952.83     1844.29     32.98 o 
   2   1   1     1315.10     1425.97     13.65 o 
   3   1   1    22187.41    20641.18     90.61 o 
   4   1   1     2005.56     2260.70     68.50 o 
   5   1   1       30.86       41.82     12.50 o 
   6   1   1      873.72      874.35     20.66 o 
   7   1   1     7794.46     7660.10     57.94 o 
   8   1   1        5.88        4.60     16.10 o 
   9   1   1     3227.83     3209.18     42.07 o 
  10   1   1      394.84      370.60     20.88 o 
  11   1   1      605.42      616.98     25.00 o 
  12   1   1      503.55      514.04     20.15 o 
  13   1   1      672.09      719.29     59.50 o 
  14   1   1       31.41       19.28     21.62 o 
 -14   2   1       37.55       47.72     21.39 o 
 -13   2   1      221.43      248.92     22.81 o 
 -12   2   1       49.54       61.64     14.37 o 
 -11   2   1     1292.92     1259.35     30.29 o 
 -10   2   1      226.02      242.32     24.82 o 
  -9   2   1      229.43      226.28     14.67 o 
  -8   2   1       43.91       31.76     12.88 o 
  -7   2   1     4717.05     4531.15     41.59 o 
  -6   2   1     2317.76     2268.42     28.38 o 
  -5   2   1       27.32       42.20      8.62 o 
  -4   2   1      574.75      643.61     18.99 o 
  -3   2   1      571.12      665.29     10.70 o 
  -2   2   1      888.66      959.93      9.65 o 
  -1   2   1     1506.00     1481.84     30.23 o 
   0   2   1     1462.69     1359.49      7.75 o 
   1   2   1    43584.15    39066.36    122.73 o 
   2   2   1      424.74      555.61      7.19 o 
   3   2   1     3191.48     2916.99     46.03 o 
   4   2   1      186.77      157.20      7.31 o 
   5   2   1     5589.68     5404.21     37.98 o 
   6   2   1      519.36      540.76     12.70 o 
   7   2   1     6086.78     6166.49     37.65 o 
   8   2   1      120.76      149.78     18.75 o 
   9   2   1      891.65     1001.94     27.16 o 
  10   2   1      399.45      404.00     17.92 o 
  11   2   1     1280.01     1315.50     31.24 o 
  12   2   1        5.24      -15.11     19.72 o 
  13   2   1      114.10      159.17     21.62 o 
  14   2   1       53.21       93.45     22.78 o 
 -14   3   1       23.62       23.80     28.56 o 
 -13   3   1      676.44      720.77     28.61 o 
 -12   3   1       40.67       46.11     18.51 o 
 -11   3   1      194.53      205.36     20.40 o 
 -10   3   1      163.58      214.03     18.51 o 
  -9   3   1       44.28       49.43     12.17 o 
  -8   3   1       37.88       52.35     13.15 o 
  -7   3   1       13.57       -3.96     11.97 o 
  -6   3   1      125.90      100.61      9.57 o 
  -5   3   1    17137.84    16365.28    207.21 o 
  -4   3   1        6.33       16.49      8.83 o 
  -3   3   1     1735.04     1633.90     17.82 o 
  -2   3   1     3569.30     3723.85     32.49 o 
  -1   3   1       13.07       43.71     11.07 o 
   0   3   1     1372.78     1686.11     40.49 o 
   1   3   1     1235.32     1405.02     43.47 o 
   2   3   1    12898.94    12919.56     63.72 o 
   3   3   1    12991.07    12829.87    156.06 o 
   4   3   1      778.43      887.81     26.03 o 
   5   3   1      450.93      570.68     11.63 o 
   6   3   1       28.63       35.88     10.37 o 
   7   3   1     2962.07     3040.05     30.19 o 
   8   3   1       49.33       14.96     17.31 o 
   9   3   1      779.76      781.62     24.76 o 
  10   3   1      227.15      284.63     20.91 o 
  11   3   1     1983.51     1989.90     37.98 o 
  12   3   1      273.46      304.83     22.60 o 
  13   3   1      287.92      293.06     23.71 o 
  14   3   1        1.17      -27.88     27.88 o 
 -14   4   1        2.43        6.12     28.56 o 
 -13   4   1      280.17      296.25     23.55 o 
 -12   4   1       74.08       77.35     18.47 o 
 -11   4   1      585.86      657.64     24.52 o 
 -10   4   1      208.26      205.24     19.70 o 
  -9   4   1        2.80       -0.95     13.26 o 
  -8   4   1       90.19      107.90     13.60 o 
  -7   4   1     2023.30     1841.07     22.23 o 
  -6   4   1     6691.13     6216.19     61.62 o 
  -5   4   1     1451.06     1396.68     32.06 o 
  -4   4   1        6.11       18.46      8.73 o 
  -3   4   1    17761.27    17121.40     58.69 o 
  -2   4   1     2429.91     2441.71     19.12 o 
  -1   4   1       72.34      121.55     11.00 o 
   0   4   1     9893.55    10168.27    151.86 o 
   1   4   1    12712.71    12142.57    129.20 o 
   2   4   1     8040.01     8288.52     88.93 o 
   3   4   1       67.30      110.41      8.33 o 
   4   4   1      140.17      217.42     11.29 o 
   5   4   1     2643.97     2736.87     30.75 o 
   6   4   1     4055.36     4338.74     57.81 o 
   7   4   1     2399.89     2276.34     33.18 o 
   8   4   1      479.03      430.44     21.16 o 
   9   4   1     4004.15     4001.34    163.88 o 
  10   4   1       10.52       -2.17     15.97 o 
  11   4   1      373.22      381.87     32.98 o 
  12   4   1        1.70      -11.62     18.10 o 
  13   4   1        6.10       -7.33     18.95 o 
  14   4   1       58.55       65.96     30.60 o 
 -14   5   1       26.99       89.08     32.64 o 
 -13   5   1      298.11      271.60     23.06 o 
 -12   5   1      210.24      242.26     23.46 o 
 -11   5   1      296.60      309.85     20.61 o 
 -10   5   1      124.77      132.32     18.73 o 
  -9   5   1     1014.47      992.34     26.43 o 
  -8   5   1       64.11       57.07     13.43 o 
  -7   5   1      102.81      110.35     13.26 o 
  -6   5   1     2721.62     2688.74     64.26 o 
  -5   5   1     1242.14     1121.09     37.77 o 
  -4   5   1     9432.73     8903.60    114.93 o 
  -3   5   1     1636.33     1781.96     12.08 o 
  -2   5   1     5983.42     5958.59     72.57 o 
  -1   5   1     1952.13     2011.80     29.07 o 
   0   5   1       26.29        0.84     10.66 o 
   1   5   1      619.82      706.09     13.56 o 
   2   5   1     5281.90     5129.04     78.09 o 
   3   5   1    31260.93    31142.45    217.04 o 
   4   5   1        4.92        0.07      8.39 o 
   5   5   1     1081.55     1103.46     16.05 o 
   6   5   1      158.68      147.39     11.29 o 
   7   5   1      296.14      354.82     15.20 o 
   8   5   1      567.06      506.68     22.60 o 
   9   5   1     1852.50     1796.32     33.41 o 
  10   5   1      279.95      297.42     43.18 o 
  11   5   1      238.36      237.12     20.68 o 
  12   5   1        3.62      -19.72     19.72 o 
  13   5   1      301.60      291.83     23.98 o 
  14   5   1       66.80       72.76     31.96 o 
 -14   6   1      207.04      174.08     34.68 o 
 -13   6   1        8.74       24.86     30.26 o 
 -12   6   1       63.12       80.17     19.23 o 
 -11   6   1      505.71      488.94     43.86 o 
 -10   6   1        1.79       -0.68     22.78 o 
  -9   6   1      605.85      602.52     23.08 o 
  -8   6   1      887.89      796.09     18.50 o 
  -7   6   1     1357.58     1382.18     21.16 o 
  -6   6   1       62.40       61.63     12.64 o 
  -5   6   1     2534.28     2516.60     18.22 o 
  -4   6   1      120.35      142.87      8.23 o 
  -3   6   1    28579.12    27935.59    171.17 o 
  -2   6   1     2094.51     2233.22     35.55 o 
  -1   6   1      508.35      552.37     10.34 o 
   0   6   1     6629.93     6901.19     54.78 o 
   1   6   1    11922.31    11700.92    147.07 o 
   2   6   1     1630.30     1405.34     40.98 o 
   3   6   1     4934.25     4985.78    107.21 o 
   4   6   1      749.64      857.53     12.83 o 
   5   6   1      305.54      394.03     21.30 o 
   6   6   1      434.69      442.57     12.44 o 
   7   6   1       43.19       68.81     20.71 o 
   8   6   1     1391.27     1403.09     30.53 o 
   9   6   1     1406.40     1381.77     30.76 o 
  10   6   1      238.17      233.08     20.68 o 
  11   6   1      270.96      282.86     21.62 o 
  12   6   1        0.51        1.28     19.92 o 
  13   6   1      174.61      156.54     24.04 o 
  14   6   1       93.60      111.52     33.32 o 
 -14   7   1       29.49        8.16     31.96 o 
 -13   7   1        4.14      -18.36     25.84 o 
 -12   7   1      121.67       91.63     20.61 o 
 -11   7   1      410.31      349.08     23.46 o 
 -10   7   1       12.09        1.58     17.77 o 
  -9   7   1      794.29      801.91     25.48 o 
  -8   7   1      549.18      530.23     24.97 o 
  -7   7   1      774.64      703.02     18.11 o 
  -6   7   1      226.44      207.61     15.76 o 
  -5   7   1     8058.38     7561.00    124.40 o 
  -4   7   1     4284.70     3940.44     56.22 o 
  -3   7   1     1648.64     1769.46     14.05 o 
  -2   7   1     7253.59     7664.77     68.85 o 
  -1   7   1     5378.95     5180.85     58.21 o 
   0   7   1     1561.68     1800.72     19.60 o 
   1   7   1     1795.45     1727.71     41.64 o 
   2   7   1     6182.25     6217.84     79.97 o 
   3   7   1     1487.54     1458.84     18.68 o 
   4   7   1      522.02      592.95     15.11 o 
   5   7   1     1576.32     1622.17     39.37 o 
   6   7   1       18.71       29.08     10.99 o 
   7   7   1      461.00      510.38     16.61 o 
   8   7   1      402.37      373.23     21.09 o 
   9   7   1      525.35      548.70     23.02 o 
  10   7   1      554.44      574.47     24.95 o 
  11   7   1      435.83      460.28     24.99 o 
  12   7   1       69.53       81.87     28.22 o 
  13   7   1      143.72      168.98     45.90 o 
 -13   8   1       22.23        4.76     29.24 o 
 -12   8   1        0.05      -19.47     19.47 o 
 -11   8   1      477.24      467.66     31.62 o 
 -10   8   1      207.93      193.08     19.95 o 
  -9   8   1      345.03      344.92     20.68 o 
  -8   8   1     1257.28     1330.24     22.86 o 
  -7   8   1       69.64       87.14     14.56 o 
  -6   8   1     2737.19     2554.32     68.86 o 
  -5   8   1      700.14      749.77     14.73 o 
  -4   8   1     1382.86     1408.48     15.07 o 
  -3   8   1     6075.43     6209.10     85.28 o 
  -2   8   1       87.07      140.88      9.97 o 
  -1   8   1        2.29       -4.25      9.37 o 
   0   8   1     2742.37     2727.08     26.99 o 
   1   8   1     3762.75     3560.91     22.53 o 
   2   8   1     2283.34     2161.82     35.71 o 
   3   8   1     2566.11     2444.97     23.66 o 
   4   8   1      519.62      600.38     21.79 o 
   5   8   1     9446.86     9116.95    162.43 o 
   6   8   1      196.62      221.46     15.06 o 
   7   8   1       31.95       53.16     13.05 o 
   8   8   1      535.36      590.85     23.55 o 
   9   8   1      282.21      234.20     20.68 o 
  10   8   1       45.29       37.96     18.10 o 
  11   8   1      386.92      379.13     24.47 o 
  12   8   1        6.83      -19.26     19.26 o 
  13   8   1      236.67      274.36     25.84 o 
 -14   9   1        0.61      -24.48     31.96 o 
 -13   9   1      143.51      162.13     23.06 o 
 -12   9   1      470.41      480.37     25.69 o 
 -11   9   1        4.14        1.23     19.43 o 
 -10   9   1      493.06      401.95     23.77 o 
  -9   9   1      795.12      718.86     36.38 o 
  -8   9   1       35.23       42.94     17.06 o 
  -7   9   1     2636.86     2656.83     29.49 o 
  -6   9   1     2476.72     2462.12     24.36 o 
  -5   9   1     3516.22     3630.65     58.50 o 
  -4   9   1      101.48      131.12     10.09 o 
  -3   9   1       65.67       85.17     13.89 o 
  -2   9   1      107.45      123.34     10.48 o 
  -1   9   1    13822.66    13411.56    104.33 o 
   0   9   1      520.11      503.07     12.64 o 
   1   9   1     2282.93     2305.81     26.29 o 
   2   9   1     1623.94     1729.26     34.31 o 
   3   9   1      639.80      699.66     25.34 o 
   4   9   1      764.38      733.77     25.63 o 
   5   9   1     1714.52     1638.74     31.40 o 
   6   9   1     1556.94     1530.07     28.23 o 
   7   9   1        4.80        5.44     18.27 o 
   8   9   1      493.75      465.66     23.43 o 
   9   9   1       95.95      110.14     18.95 o 
  10   9   1      573.20      621.56     28.56 o 
  11   9   1      136.97      134.08     28.56 o 
  12   9   1       12.69       -0.25     20.90 o 
  13   9   1      254.06      250.92     33.32 o 
 -13  10   1       18.48       18.31     21.87 o 
 -12  10   1       33.17       39.76     19.47 o 
 -11  10   1       68.92       80.26     20.67 o 
 -10  10   1       32.61       20.66     14.34 o 
  -9  10   1      614.69      556.23     23.88 o 
  -8  10   1      391.51      362.97     17.63 o 
  -7  10   1     1742.73     1947.60     23.63 o 
  -6  10   1     2017.29     1977.49     23.07 o 
  -5  10   1       24.79       30.01     13.12 o 
  -4  10   1      792.25      809.55     19.04 o 
  -3  10   1     4314.97     3942.63     26.29 o 
  -2  10   1      193.46      207.13     12.35 o 
  -1  10   1        0.79        6.57     11.35 o 
   0  10   1     6579.26     6679.11    100.50 o 
   1  10   1     1050.38     1053.32     20.71 o 
   2  10   1      213.24      319.80     19.39 o 
   3  10   1     1241.08     1109.68     20.45 o 
   4  10   1      398.69      380.77     19.39 o 
   5  10   1     1430.57     1365.87     22.56 o 
   6  10   1      319.44      300.38     22.46 o 
   7  10   1      153.50      133.15     19.85 o 
   8  10   1     1510.25     1460.52     64.26 o 
   9  10   1       28.22       33.83     18.47 o 
  10  10   1        0.70       -2.39     18.25 o 
  11  10   1       34.94       10.88     28.56 o 
  12  10   1      465.19      465.30     28.26 o 
  13  10   1      280.48      252.28     34.68 o 
 -13  11   1      219.18      276.56     43.52 o 
 -12  11   1      573.41      622.87     29.57 o 
 -11  11   1        2.73      -17.00     40.12 o 
 -10  11   1       99.05      129.07     21.61 o 
  -9  11   1      381.72      451.18     24.47 o 
  -8  11   1     1440.88     1243.46     32.80 o 
  -7  11   1       46.69       73.60     13.06 o 
  -6  11   1     1216.08     1233.56     20.46 o 
  -5  11   1      102.58      138.81     16.56 o 
  -4  11   1      607.45      652.25     21.99 o 
  -3  11   1      182.43      178.74     19.01 o 
  -2  11   1      275.19      296.35     13.61 o 
  -1  11   1     5086.17     5074.59     62.17 o 
   0  11   1      314.81      343.47     14.08 o 
   1  11   1     1396.41     1399.71     18.64 o 
   2  11   1      700.35      718.21     16.26 o 
   3  11   1      342.55      327.07     14.52 o 
   4  11   1      406.20      406.74     19.53 o 
   5  11   1      372.99      365.76     17.07 o 
   6  11   1     1375.78     1461.82     31.64 o 
   7  11   1     5002.61     4359.78     79.22 o 
   8  11   1        5.19       -6.56     19.07 o 
   9  11   1       19.52       21.33     24.82 o 
  10  11   1      162.31      171.39     25.84 o 
  11  11   1        1.65      -19.56     19.56 o 
  12  11   1       21.68       44.88     29.92 o 
 -12  12   1        9.83       18.04     29.24 o 
 -11  12   1      124.48      103.40     21.16 o 
 -10  12   1       52.83       32.66     15.93 o 
  -9  12   1      300.76      290.96     19.07 o 
  -8  12   1     3328.34     3256.61     56.77 o 
  -7  12   1      586.17      522.48     19.67 o 
  -6  12   1        6.76       20.93     15.68 o 
  -5  12   1        6.93        2.75     15.90 o 
  -4  12   1        1.91        1.55     16.78 o 
  -3  12   1     1047.71     1118.16     22.62 o 
  -2  12   1      343.29      375.72     15.39 o 
  -1  12   1       13.89       25.91     13.59 o 
   0  12   1     1672.60     1787.11     21.37 o 
   1  12   1     2162.73     2227.61     47.60 o 
   2  12   1     1878.41     1920.56     21.98 o 
   3  12   1     1373.17     1381.72     20.03 o 
   4  12   1      852.81      801.00     23.95 o 
   5  12   1      293.53      330.00     32.30 o 
   6  12   1        3.31       16.52     19.07 o 
   7  12   1      377.50      286.67     27.88 o 
   8  12   1     1550.79     1606.55     91.46 o 
   9  12   1        6.44        7.11     18.95 o 
  10  12   1       53.17       26.50     20.53 o 
  11  12   1      165.93      126.07     23.43 o 
  12  12   1       31.34       68.00     31.96 o 
 -12  13   1       45.93       14.33     22.84 o 
 -11  13   1       78.79       38.06     21.09 o 
 -10  13   1       31.86       12.24     38.08 o 
  -9  13   1      792.76      847.18     24.16 o 
  -8  13   1      627.59      579.75     21.68 o 
  -7  13   1       94.25       59.43     16.11 o 
  -6  13   1      508.74      468.97     19.21 o 
  -5  13   1      184.30      179.15     16.97 o 
  -4  13   1     1030.97      999.40     22.96 o 
  -3  13   1      117.95      100.81     16.51 o 
  -2  13   1     2687.35     2602.02     30.54 o 
  -1  13   1     2424.69     2433.05     24.48 o 
   0  13   1      289.59      272.13     15.19 o 
   1  13   1       10.48       -4.11     13.52 o 
   2  13   1       44.37       71.19     13.84 o 
   3  13   1      211.40      220.43     19.27 o 
   4  13   1       37.06       50.29     15.35 o 
   5  13   1       85.19       69.16     15.70 o 
   6  13   1     1896.80     1728.24     32.30 o 
   7  13   1      802.36      750.99     33.32 o 
   8  13   1      288.47      272.37     23.02 o 
   9  13   1        6.09        3.17     19.12 o 
  10  13   1      348.08      352.32     25.65 o 
  11  13   1       58.94       93.38     20.53 o 
  12  13   1       78.15      102.68     33.32 o 
 -12  14   1       70.78       84.32     34.00 o 
 -11  14   1      502.02      493.96     28.36 o 
 -10  14   1      534.42      515.25     27.64 o 
  -9  14   1       21.17       14.92     18.88 o 
  -8  14   1      129.41      119.88     16.87 o 
  -7  14   1       46.57       60.01     15.83 o 
  -6  14   1      139.99      104.79     16.37 o 
  -5  14   1      281.77      272.98     26.04 o 
  -4  14   1      943.42      907.57     26.34 o 
  -3  14   1      678.11      710.89     21.17 o 
  -2  14   1      362.76      376.20     18.71 o 
  -1  14   1     2232.26     2432.58     30.94 o 
   0  14   1      780.45      835.93     24.73 o 
   1  14   1       53.69       39.94     14.19 o 
   2  14   1      310.86      293.53     15.21 o 
   3  14   1      147.87      151.67     16.66 o 
   4  14   1     1335.42     1303.68     24.61 o 
   5  14   1     1940.26     1899.24     29.09 o 
   6  14   1       54.03       55.33     16.08 o 
   7  14   1        8.26       13.06     15.19 o 
   8  14   1      458.06      496.79     20.97 o 
   9  14   1       29.31        3.61     15.35 o 
  10  14   1        0.06        7.01     23.19 o 
  11  14   1      533.69      554.68     29.09 o 
 -11  15   1        1.43       -0.68     22.12 o 
 -10  15   1      417.89      380.61     43.52 o 
  -9  15   1      112.08      113.02     30.60 o 
  -8  15   1       91.75       92.07     19.92 o 
  -7  15   1       44.54       56.92     25.92 o 
  -6  15   1      266.78      295.60     22.00 o 
  -5  15   1       22.72       25.84     15.68 o 
  -4  15   1      717.92      743.46     22.65 o 
  -3  15   1      302.56      314.79     21.17 o 
  -2  15   1      768.98      806.69     22.35 o 
  -1  15   1      373.44      410.94     19.32 o 
   0  15   1     1277.39     1342.30     38.47 o 
   1  15   1        5.99       -5.91     13.28 o 
   2  15   1     1501.59     1518.00     25.80 o 
   3  15   1      764.74      718.73     20.47 o 
   4  15   1      245.76      206.22     17.54 o 
   5  15   1      243.81      194.28     16.90 o 
   6  15   1      719.78      741.86     22.59 o 
   7  15   1      307.77      330.90     20.78 o 
   8  15   1       12.55        2.64     16.48 o 
   9  15   1        4.63      -10.54     20.60 o 
  10  15   1      162.23      138.02     35.02 o 
  11  15   1      231.70      231.89     25.91 o 
 -10  16   1      299.73      264.64     60.52 o 
  -9  16   1       67.49       51.41     20.40 o 
  -8  16   1       25.71       43.16     20.40 o 
  -7  16   1       37.09       19.96     27.14 o 
  -6  16   1      312.12      294.41     22.75 o 
  -5  16   1        5.34       -3.46     17.16 o 
  -4  16   1     2827.91     2723.46     48.38 o 
  -3  16   1      319.71      347.95     27.78 o 
  -2  16   1     1415.29     1445.81     37.79 o 
  -1  16   1        2.89        4.88     15.81 o 
   0  16   1       22.56       36.68     18.26 o 
   1  16   1        0.88        2.61     18.25 o 
   2  16   1      273.12      246.79     18.00 o 
   3  16   1       47.30       37.87     15.85 o 
   4  16   1     1802.82     1823.45     29.47 o 
   5  16   1      300.04      298.17     19.08 o 
   6  16   1       14.39       41.26     18.70 o 
   7  16   1       23.83       36.28     16.57 o 
   8  16   1      171.60      155.76     19.03 o 
   9  16   1       32.86      -17.72     23.41 o 
  10  16   1        0.46        2.00     21.78 o 
 -10  17   1      204.51      236.42     26.43 o 
  -9  17   1      220.12      224.34     26.52 o 
  -8  17   1      408.55      422.54     26.91 o 
  -7  17   1        1.09      -19.45     21.08 o 
  -6  17   1      116.47      105.44     16.92 o 
  -5  17   1       34.43       32.96     15.86 o 
  -4  17   1      369.88      385.12     19.67 o 
  -3  17   1       25.99       35.63     16.21 o 
  -2  17   1     1318.00     1372.41     27.08 o 
  -1  17   1       48.25        4.92     16.35 o 
   0  17   1       86.98      104.34     17.54 o 
   1  17   1      862.13      836.20     27.78 o 
   2  17   1     1139.40     1159.19     24.87 o 
   3  17   1      160.64      171.51     18.00 o 
   4  17   1       26.41        3.16     15.85 o 
   5  17   1       38.33       73.15     16.48 o 
   6  17   1      193.36      185.59     19.25 o 
   7  17   1       78.77       86.34     17.79 o 
   8  17   1       83.77       82.75     34.73 o 
   9  17   1       72.30       59.42     22.35 o 
  10  17   1      802.14      944.51     51.68 o 
  -9  18   1        0.25        0.34     21.16 o 
  -8  18   1        2.19        7.99     21.87 o 
  -7  18   1       40.35        8.16     20.19 o 
  -6  18   1       50.29       20.69     23.12 o 
  -5  18   1       42.37       19.82     16.73 o 
  -4  18   1      463.37      548.05     26.28 o 
  -3  18   1       52.09       60.11     16.82 o 
  -2  18   1      986.82     1035.41     25.12 o 
  -1  18   1       11.66       54.49     16.85 o 
   0  18   1      507.13      554.69     26.87 o 
   1  18   1      133.79      137.22     25.16 o 
   2  18   1      178.25      190.39     22.54 o 
   3  18   1       11.17        0.08     37.04 o 
   4  18   1     1266.33     1297.97     39.94 o 
   5  18   1       89.73       66.21     17.36 o 
   6  18   1       17.43       -0.10     16.70 o 
   7  18   1       78.11      118.88     18.80 o 
   8  18   1       58.03       33.64     32.98 o 
   9  18   1      169.99      221.86     26.60 o 
  -9  19   1       13.47      -33.32     33.32 o 
  -8  19   1      196.59      202.45     54.06 o 
  -7  19   1        1.58       18.88     38.76 o 
  -6  19   1      111.71       81.33     22.10 o 
  -5  19   1       25.65      -19.92     19.92 o 
  -4  19   1      350.86      366.18     20.92 o 
  -3  19   1        0.10       -2.38     17.15 o 
  -2  19   1     1165.65     1139.11     42.92 o 
  -1  19   1        7.02       21.85     21.36 o 
   0  19   1       73.14       70.77     20.88 o 
   1  19   1      222.83      268.92     23.14 o 
   2  19   1      752.13      763.20     28.94 o 
   3  19   1       48.24       59.57     21.49 o 
   4  19   1       38.53       17.42     18.33 o 
   5  19   1       10.53        1.11     17.65 o 
   6  19   1      628.42      629.06     24.94 o 
   7  19   1       30.38       14.50     26.86 o 
   8  19   1      104.54      111.55     24.48 o 
  -8  20   1       80.76       42.84     35.36 o 
  -7  20   1       59.53       52.32     29.58 o 
  -6  20   1      561.64      612.37     30.51 o 
  -5  20   1        3.83       47.80     37.74 o 
  -4  20   1      348.65      365.70     33.66 o 
  -3  20   1        6.80       -3.04     17.82 o 
  -2  20   1     1082.32     1126.67     59.84 o 
  -1  20   1        4.68       25.16     21.16 o 
   0  20   1      208.06      223.01     23.50 o 
   1  20   1      221.57      262.08     24.47 o 
   2  20   1        0.67       20.28     42.16 o 
   3  20   1        3.86       14.65     35.70 o 
   4  20   1      307.52      337.84     48.62 o 
   5  20   1       26.40       14.90     19.33 o 
   6  20   1        7.63        0.37     21.39 o 
  -6  21   1       78.82       72.55     84.66 o 
  -5  21   1       15.68       19.04     48.28 o 
  -4  21   1        2.93        6.12     31.96 o 
  -3  21   1       79.35       68.68     32.64 o 
  -2  21   1      390.69      421.35     38.42 o 
  -1  21   1        7.18       43.86     23.08 o 
   0  21   1      282.44      311.29     35.36 o 
   1  21   1       12.33       -0.38     22.06 o 
   2  21   1      380.68      372.23     26.81 o 
   3  21   1        2.13       30.24     22.65 o 
   4  21   1      163.88      172.83     26.33 o 
   5  21   1      140.65      114.24     33.32 o 
  -4  22   1       74.64       99.28     35.36 o 
  -3  22   1       45.22      143.48     36.04 o 
  -2  22   1      180.46      180.88     35.36 o 
  -1  22   1       90.44      167.28     34.68 o 
   0  22   1      816.71      807.15     48.96 o 
   1  22   1       24.08       91.12     36.04 o 
   2  22   1       23.82       50.49     22.94 o 
   3  22   1        8.59       13.60     31.96 o 
 -14   0   2      128.34       96.56     30.60 o 
 -12   0   2     1235.67     1343.67     44.88 o 
 -10   0   2      719.45      742.25     23.29 o 
  -8   0   2     1267.62     1338.23     36.04 o 
  -6   0   2    11202.55    11094.77     89.76 o 
  -4   0   2     3266.65     3251.73     35.36 o 
  -2   0   2     2241.68     2393.45     73.78 o 
   0   0   2    28242.31    24701.35    180.93 o 
   2   0   2     6793.11     7793.04    268.94 o 
   4   0   2      654.50      749.35     22.44 o 
   6   0   2     2071.71     2292.94     44.88 o 
   8   0   2      239.54      176.80     27.20 o 
  10   0   2      340.10      277.44     28.56 o 
  12   0   2      428.60      405.96     34.68 o 
 -14   1   2       28.74       30.72     27.06 o 
 -13   1   2        0.00      -23.80     23.80 o 
 -12   1   2      676.84      819.35     26.68 o 
 -11   1   2        1.66       17.48     21.42 o 
 -10   1   2       46.87       55.07     13.60 o 
  -9   1   2      565.26      654.84     29.33 o 
  -8   1   2     1858.53     1831.09     47.73 o 
  -7   1   2       30.65       43.22     11.62 o 
  -6   1   2     2426.21     2310.13     44.88 o 
  -5   1   2      502.93      491.74     13.70 o 
  -4   1   2     5253.93     4872.80     75.18 o 
  -3   1   2       63.79       81.35      6.78 o 
  -2   1   2     1189.75     1208.86     16.71 o 
  -1   1   2     2938.84     3020.53     40.04 o 
   0   1   2     5199.76     5438.72     36.73 o 
   1   1   2      793.50      829.30      9.68 o 
   2   1   2     6653.01     5349.35     37.20 o 
   3   1   2      332.11      352.94     10.59 o 
   4   1   2      394.73      245.53     10.86 o 
   5   1   2      268.23      189.77     11.20 o 
   6   1   2       80.14       97.97     16.10 o 
   7   1   2       87.67       43.10     17.06 o 
   8   1   2      117.60      134.77     18.73 o 
   9   1   2       22.16       55.62     18.51 o 
  10   1   2      329.93      366.94     27.54 o 
  11   1   2       57.75       54.74     14.24 o 
  12   1   2      610.63      591.85     25.96 o 
  13   1   2      304.88      291.35     42.16 o 
  14   1   2      361.54      389.64     37.40 o 
 -14   2   2      634.61      759.31     30.05 o 
 -13   2   2       64.55       60.71     18.51 o 
 -12   2   2        1.36       12.24     17.79 o 
 -11   2   2      225.53      241.24     19.95 o 
 -10   2   2        5.99       27.44     13.06 o 
  -9   2   2     1207.54     1205.75     21.29 o 
  -8   2   2       89.05       78.14     12.92 o 
  -7   2   2      139.77      181.21     12.69 o 
  -6   2   2     2378.76     2309.10     37.47 o 
  -5   2   2       78.65       83.52      9.12 o 
  -4   2   2       58.74       58.27      7.40 o 
  -3   2   2     8093.53     8081.55     39.18 o 
  -2   2   2    24361.47    23302.03     93.49 o 
  -1   2   2     3764.77     4038.81     23.17 o 
   0   2   2      387.62      292.21      8.93 o 
   1   2   2       60.38       45.07     11.88 o 
   2   2   2     1111.31      920.57     29.46 o 
   3   2   2     3077.03     3077.54     57.08 o 
   4   2   2     1573.22     1424.07     12.96 o 
   5   2   2     2708.98     2745.14     30.43 o 
   6   2   2     1140.53     1182.52     19.52 o 
   7   2   2      703.54      631.40     34.00 o 
   8   2   2      602.92      624.63     19.63 o 
   9   2   2       82.41      111.12     19.04 o 
  10   2   2      877.50      909.76     27.64 o 
  11   2   2        9.36       10.54     17.31 o 
  12   2   2       58.96       35.53     19.38 o 
  13   2   2        6.18        6.12     19.71 o 
  14   2   2       50.90        8.16     31.28 o 
 -14   3   2       31.09       27.20     27.88 o 
 -13   3   2      453.38      471.88     25.21 o 
 -12   3   2      712.37      722.62     26.18 o 
 -11   3   2      511.78      633.50     39.44 o 
 -10   3   2     1165.86     1264.04     27.89 o 
  -9   3   2        9.58        4.36     13.30 o 
  -8   3   2     2121.34     2138.36     38.52 o 
  -7   3   2      490.90      426.61     14.61 o 
  -6   3   2      720.10      687.62     15.58 o 
  -5   3   2      892.69      941.65     14.37 o 
  -4   3   2     7961.93     7129.25     96.24 o 
  -3   3   2     4775.63     4705.63     49.24 o 
  -2   3   2     6442.36     6628.17     72.83 o 
  -1   3   2     5661.50     5791.59     89.32 o 
   0   3   2     9872.95     9516.56     55.26 o 
   1   3   2      217.41      201.49     10.47 o 
   2   3   2     3545.81     3342.96     66.17 o 
   3   3   2     4813.38     4585.42    122.18 o 
   4   3   2     6246.84     5854.37     57.61 o 
   5   3   2        7.33        7.74      7.42 o 
   6   3   2      619.20      675.44     11.33 o 
   7   3   2      697.84      728.89     23.29 o 
   8   3   2        3.76       26.18     17.43 o 
   9   3   2     1170.62     1189.25     29.09 o 
  10   3   2     1288.97     1266.87     30.77 o 
  11   3   2      170.61      183.55     19.95 o 
  12   3   2      700.88      709.47     37.06 o 
  13   3   2       18.52        8.44     19.38 o 
  14   3   2      204.47      235.28     34.00 o 
 -14   4   2      192.63      269.96     36.72 o 
 -13   4   2       10.53       -6.48     18.40 o 
 -12   4   2       31.63      -11.90     19.38 o 
 -11   4   2      234.06      233.93     32.98 o 
 -10   4   2     2219.45     2296.48    129.20 o 
  -9   4   2       19.11       22.30     13.30 o 
  -8   4   2      171.45      168.86     14.49 o 
  -7   4   2        0.75       22.34     13.44 o 
  -6   4   2      103.51       99.13     15.03 o 
  -5   4   2       33.84       21.34      8.61 o 
  -4   4   2      347.49      325.60      9.49 o 
  -3   4   2       91.47      151.02      8.79 o 
  -2   4   2       11.11       43.46     15.00 o 
  -1   4   2      221.57      195.40     15.90 o 
   0   4   2        7.08       32.12     13.30 o 
   1   4   2      150.72      138.35     15.78 o 
   2   4   2     4701.72     4261.64     37.80 o 
   3   4   2      351.38      273.34     14.26 o 
   4   4   2      817.13      788.64     14.95 o 
   5   4   2      141.71      123.80     19.54 o 
   6   4   2      229.99      181.87     13.86 o 
   7   4   2      507.00      514.72     16.82 o 
   8   4   2      295.30      291.30     20.13 o 
   9   4   2      788.29      782.22     33.32 o 
  10   4   2      320.57      350.88     21.62 o 
  11   4   2      387.27      367.65     22.81 o 
  12   4   2      592.63      604.29     26.66 o 
  13   4   2        1.01      -32.61     43.86 o 
 -14   5   2        0.52       -5.26     20.91 o 
 -13   5   2      463.15      499.11     36.72 o 
 -12   5   2      681.83      719.13     26.39 o 
 -11   5   2      178.71      203.68     32.30 o 
 -10   5   2       88.86       84.44     17.31 o 
  -9   5   2       32.40       37.45     13.31 o 
  -8   5   2       92.41       99.68     13.82 o 
  -7   5   2     3433.13     3408.05     43.10 o 
  -6   5   2      133.89      159.20     12.67 o 
  -5   5   2        9.79        2.07      9.16 o 
  -4   5   2     7485.44     7457.52     49.20 o 
  -3   5   2     6587.02     6601.43     73.20 o 
  -2   5   2     2285.83     2387.41     25.16 o 
  -1   5   2     3246.53     3474.70     20.50 o 
   0   5   2     2418.32     2429.64     33.48 o 
   1   5   2     2144.93     2455.44     68.68 o 
   2   5   2     2315.78     2179.62     32.64 o 
   3   5   2    15283.67    15005.52     64.34 o 
   4   5   2     5678.94     5261.43    121.25 o 
   5   5   2      454.82      490.76     15.17 o 
   6   5   2     1789.34     1810.85     23.68 o 
   7   5   2       87.77       94.08     13.77 o 
   8   5   2      655.96      684.33     24.76 o 
   9   5   2     1852.22     1962.04     61.54 o 
  10   5   2     1109.34     1128.32     29.57 o 
  11   5   2      183.89      161.49     33.66 o 
  12   5   2       91.05       96.85     19.92 o 
  13   5   2       21.07       22.94     40.46 o 
 -14   6   2       13.23       41.82     21.64 o 
 -13   6   2       47.19       56.36     19.47 o 
 -12   6   2       68.83       64.32     19.72 o 
 -11   6   2      182.91      179.97     20.19 o 
 -10   6   2      987.97     1006.02     49.98 o 
  -9   6   2       60.81       95.46     14.09 o 
  -8   6   2      200.79      189.07     15.23 o 
  -7   6   2       71.04       81.53     14.12 o 
  -6   6   2     1241.65     1279.35     17.47 o 
  -5   6   2      877.18      912.88     23.56 o 
  -4   6   2     2336.91     2331.75     39.26 o 
  -3   6   2        2.85       -3.68      9.08 o 
  -2   6   2     2097.94     2150.54     20.17 o 
  -1   6   2      304.77      344.29     10.99 o 
   0   6   2      203.00      253.30     11.48 o 
   1   6   2     3467.61     3167.36     33.97 o 
   2   6   2     8279.17     8106.45     54.87 o 
   3   6   2      208.08      228.44     12.18 o 
   4   6   2       21.70        7.78     12.41 o 
   5   6   2     2391.85     2332.01     25.44 o 
   6   6   2     1060.27     1033.44     20.19 o 
   7   6   2      218.99      232.72     15.49 o 
   8   6   2      576.04      587.16     19.80 o 
   9   6   2      874.98      892.94     27.41 o 
  10   6   2      692.71      618.79     36.72 o 
  11   6   2      214.23      226.03     21.57 o 
  12   6   2      385.12      390.80     26.18 o 
  13   6   2       23.39      -13.90     22.06 o 
 -14   7   2       21.40      -31.28     31.28 o 
 -13   7   2        0.23      -19.71     19.71 o 
 -12   7   2      775.51      874.92     29.80 o 
 -11   7   2      650.00      697.24     21.18 o 
 -10   7   2       76.64       83.75     14.45 o 
  -9   7   2      151.29      145.57     12.42 o 
  -8   7   2      106.94       87.97     12.40 o 
  -7   7   2       31.66       42.37     11.61 o 
  -6   7   2      135.15      126.19     11.88 o 
  -5   7   2     5369.20     5023.27     37.59 o 
  -4   7   2       40.29       76.48     10.59 o 
  -3   7   2      146.23      163.20      6.75 o 
  -2   7   2      556.68      688.83     11.36 o 
  -1   7   2      136.60      204.82      8.44 o 
   0   7   2      142.63      102.93     15.33 o 
   1   7   2      119.28       96.59     10.89 o 
   2   7   2      586.14      726.45     15.33 o 
   3   7   2      346.58      260.44     13.06 o 
   4   7   2     4056.08     3766.86     86.62 o 
   5   7   2      637.18      621.11     28.59 o 
   6   7   2       85.29       87.11     14.26 o 
   7   7   2        1.78       -2.50     13.89 o 
   8   7   2      647.78      629.82     18.32 o 
   9   7   2       85.45      116.42     19.23 o 
  10   7   2      877.59      864.60     28.13 o 
  11   7   2      634.72      694.27     40.12 o 
  12   7   2        0.61        1.88     20.40 o 
  13   7   2       72.45       64.26     23.56 o 
 -14   8   2      364.91      409.36     40.80 o 
 -13   8   2      102.19      135.86     22.81 o 
 -12   8   2       56.06       50.66     29.58 o 
 -11   8   2      122.48      139.95     24.65 o 
 -10   8   2     1068.20     1053.77     23.83 o 
  -9   8   2       36.37       27.14     11.46 o 
  -8   8   2        8.80        2.84     15.21 o 
  -7   8   2       40.13       32.97     12.27 o 
  -6   8   2      275.65      291.50     13.75 o 
  -5   8   2     1022.77     1107.37     19.43 o 
  -4   8   2     1382.41     1431.13     20.02 o 
  -3   8   2        5.43       16.53      7.88 o 
  -2   8   2      851.69      848.64     11.49 o 
  -1   8   2        5.69        8.63      8.94 o 
   0   8   2     1970.43     2170.42     38.98 o 
   1   8   2     5774.43     5410.96     40.13 o 
   2   8   2     4391.84     4135.43     30.79 o 
   3   8   2       97.43      105.86     12.90 o 
   4   8   2     3250.81     3246.82     30.24 o 
   5   8   2     1321.49     1329.03     35.99 o 
   6   8   2     1161.32     1191.64     36.79 o 
   7   8   2     1167.91     1194.47     22.45 o 
   8   8   2     2392.08     2373.21     50.33 o 
   9   8   2      157.77      164.11     19.70 o 
  10   8   2       25.76       23.85     18.40 o 
  11   8   2        0.06        2.00     18.10 o 
  12   8   2       79.90       95.13     32.64 o 
  13   8   2       76.57       63.92     32.64 o 
 -14   9   2       13.34        0.68     33.32 o 
 -13   9   2      172.15      168.91     24.51 o 
 -12   9   2        4.49       -6.72     18.88 o 
 -11   9   2      229.22      264.01     22.12 o 
 -10   9   2       27.66       23.47     14.77 o 
  -9   9   2      196.33      202.95     15.81 o 
  -8   9   2      251.91      271.52     13.86 o 
  -7   9   2      286.70      327.29     15.10 o 
  -6   9   2      287.34      300.01     14.34 o 
  -5   9   2     1894.53     1905.54     21.56 o 
  -4   9   2     1361.35     1491.66     18.76 o 
  -3   9   2     2710.73     2611.14     26.32 o 
  -2   9   2      508.62      593.45     12.79 o 
  -1   9   2      954.36      952.43     21.00 o 
   0   9   2     5118.38     5127.85     58.01 o 
   1   9   2     1815.74     1909.94     22.13 o 
   2   9   2     1045.16     1118.04     31.12 o 
   3   9   2     3078.68     2888.17     88.85 o 
   4   9   2     1737.33     1846.17     24.70 o 
   5   9   2      214.57      207.60     21.20 o 
   6   9   2      685.86      702.67     19.43 o 
   7   9   2      204.03      215.66     30.59 o 
   8   9   2     1819.50     1746.59     98.26 o 
   9   9   2      193.91      231.35     28.56 o 
  10   9   2      148.31      123.07     20.71 o 
  11   9   2      126.29       84.75     35.36 o 
  12   9   2      125.00      140.92     23.14 o 
  13   9   2       13.44        9.52     29.92 o 
 -13  10   2      155.14      159.88     24.76 o 
 -12  10   2        3.25       12.39     20.61 o 
 -11  10   2       96.85      106.71     20.19 o 
 -10  10   2      278.94      272.91     37.74 o 
  -9  10   2      879.75      879.62     22.24 o 
  -8  10   2        7.50        9.13     12.38 o 
  -7  10   2     3461.11     3322.82     29.45 o 
  -6  10   2      131.76      103.51     13.75 o 
  -5  10   2      315.82      333.90     14.86 o 
  -4  10   2        2.17        5.37     15.61 o 
  -3  10   2     2026.03     1887.41     33.07 o 
  -2  10   2     1180.16     1207.42     18.09 o 
  -1  10   2       69.36       43.27     11.51 o 
   0  10   2       42.13       79.38     18.69 o 
   1  10   2     1608.74     1457.77     24.34 o 
   2  10   2      572.30      539.03     29.38 o 
   3  10   2        0.10       -8.10     15.05 o 
   4  10   2       47.50       33.94     21.01 o 
   5  10   2        2.75       -7.16     14.35 o 
   6  10   2     1830.80     1953.08     46.29 o 
   7  10   2        0.48      -18.28     18.28 o 
   8  10   2       93.20       64.08     18.51 o 
   9  10   2      219.01      197.98     20.91 o 
  10  10   2        3.69       -6.51     18.36 o 
  11  10   2        0.57       33.50     21.01 o 
  12  10   2      217.64      245.62     25.08 o 
 -13  11   2        4.46      -21.08     23.12 o 
 -12  11   2       28.31       28.33     20.91 o 
 -11  11   2      256.44      281.47     23.06 o 
 -10  11   2      202.82      199.57     20.66 o 
  -9  11   2       21.61       15.96     15.51 o 
  -8  11   2     3208.84     3169.93     41.26 o 
  -7  11   2      364.60      375.91     15.20 o 
  -6  11   2      645.37      596.77     31.31 o 
  -5  11   2      389.83      376.75     15.89 o 
  -4  11   2     1375.70     1359.65     20.30 o 
  -3  11   2      677.34      691.08     19.97 o 
  -2  11   2      231.78      263.19     13.73 o 
  -1  11   2     3887.96     3858.52     70.47 o 
   0  11   2     5942.53     6073.33     81.77 o 
   1  11   2      625.94      642.12     17.08 o 
   2  11   2      216.18      206.14     16.65 o 
   3  11   2      421.49      446.74     18.12 o 
   4  11   2      194.21      202.65     16.57 o 
   5  11   2      826.48      756.36     26.88 o 
   6  11   2     4229.23     4156.56    183.60 o 
   7  11   2     1230.39     1061.47     55.42 o 
   8  11   2      255.84      276.32     26.18 o 
   9  11   2       32.50       23.71     19.16 o 
  10  11   2        5.19        8.04     19.26 o 
  11  11   2      124.68      128.34     23.02 o 
  12  11   2        7.21       31.28     27.88 o 
 -13  12   2        1.97      -31.28     31.28 o 
 -12  12   2        0.45       38.09     22.10 o 
 -11  12   2        3.41      -17.25     19.70 o 
 -10  12   2        6.70        6.69     34.34 o 
  -9  12   2      328.93      337.28     23.08 o 
  -8  12   2      193.14      186.62     17.38 o 
  -7  12   2      391.54      360.00     15.70 o 
  -6  12   2      676.59      724.29     17.75 o 
  -5  12   2     1414.75     1492.64     25.77 o 
  -4  12   2       14.78       10.84     18.42 o 
  -3  12   2      784.21      879.45     28.96 o 
  -2  12   2     3259.69     3336.85     52.76 o 
  -1  12   2      439.02      468.84     15.32 o 
   0  12   2      119.07      140.12     13.79 o 
   1  12   2     3016.04     2983.41     25.71 o 
   2  12   2       21.86       30.11     12.94 o 
   3  12   2      133.13      139.30     17.81 o 
   4  12   2       81.41       63.87     15.78 o 
   5  12   2      351.18      361.53     17.57 o 
   6  12   2     1287.53     1209.03     30.19 o 
   7  12   2        2.40        6.42     21.76 o 
   8  12   2       30.17       30.15     19.56 o 
   9  12   2       52.87       32.74     19.93 o 
  10  12   2      241.58      235.43     30.26 o 
  11  12   2      202.30      196.98     25.08 o 
  12  12   2      218.16      221.68     34.68 o 
 -12  13   2        5.44       34.02     22.84 o 
 -11  13   2       75.76       61.53     28.56 o 
 -10  13   2        5.95       -1.67     46.24 o 
  -9  13   2      492.93      464.74     25.72 o 
  -8  13   2      894.79      839.66     28.84 o 
  -7  13   2     1512.76     1492.08     26.67 o 
  -6  13   2      158.13      172.74     21.16 o 
  -5  13   2     1321.36     1338.83     29.15 o 
  -4  13   2      409.38      406.78     19.18 o 
  -3  13   2      412.28      405.76     33.61 o 
  -2  13   2      683.19      683.98     20.85 o 
  -1  13   2     5157.84     5163.27     85.27 o 
   0  13   2     3478.90     3529.22     28.51 o 
   1  13   2       55.90       54.03     13.34 o 
   2  13   2       35.08       30.18     13.25 o 
   3  13   2      360.89      361.14     15.55 o 
   4  13   2       51.80       44.99     15.38 o 
   5  13   2        0.99      -15.29     18.63 o 
   6  13   2      201.08      202.38     21.78 o 
   7  13   2      494.86      497.64     46.92 o 
   8  13   2      643.15      699.86     28.66 o 
   9  13   2       60.25       73.03     21.42 o 
  10  13   2        2.96      -15.05     22.05 o 
  11  13   2      104.01       72.08     30.60 o 
 -12  14   2       14.60       -9.49     22.35 o 
 -11  14   2       25.85       13.13     20.88 o 
 -10  14   2      238.54      218.61     23.80 o 
  -9  14   2      398.13      352.46     24.03 o 
  -8  14   2        4.87       26.35     22.44 o 
  -7  14   2       96.64       97.25     19.70 o 
  -6  14   2      278.92      280.59     25.43 o 
  -5  14   2      507.18      474.72     32.07 o 
  -4  14   2       23.86       54.83     16.06 o 
  -3  14   2     1731.05     1713.78     34.51 o 
  -2  14   2       12.73        1.20     17.06 o 
  -1  14   2      140.38      143.52     17.98 o 
   0  14   2       80.67       78.63     16.12 o 
   1  14   2      228.62      190.74     14.62 o 
   2  14   2     1026.22      956.38     19.08 o 
   3  14   2      178.19      172.35     24.05 o 
   4  14   2      229.11      283.25     17.21 o 
   5  14   2      924.23      822.27     22.00 o 
   6  14   2       58.74       70.22     19.92 o 
   7  14   2      155.21      127.95     21.49 o 
   8  14   2       63.27       10.80     19.28 o 
   9  14   2      192.28      182.31     23.36 o 
  10  14   2       14.42       -6.05     32.64 o 
  11  14   2        3.35       55.08     29.92 o 
 -11  15   2       30.06        0.03     28.22 o 
 -10  15   2       46.24       46.18     21.62 o 
  -9  15   2      132.07      148.27     22.60 o 
  -8  15   2      201.72      205.08     21.62 o 
  -7  15   2      162.81      183.62     29.24 o 
  -6  15   2      614.83      535.75     23.54 o 
  -5  15   2      237.68      234.12     18.03 o 
  -4  15   2     1278.83     1230.79     25.10 o 
  -3  15   2      618.32      607.96     20.61 o 
  -2  15   2      407.85      456.19     19.36 o 
  -1  15   2      567.85      609.03     20.45 o 
   0  15   2      168.82      215.56     18.27 o 
   1  15   2      266.78      292.80     15.26 o 
   2  15   2       34.18        5.83     13.09 o 
   3  15   2     1606.55     1660.62     30.43 o 
   4  15   2       24.06       15.94     15.30 o 
   5  15   2      144.87      152.36     16.58 o 
   6  15   2       14.46       13.13     15.45 o 
   7  15   2      389.06      392.08     19.74 o 
   8  15   2      353.37      308.37     19.88 o 
   9  15   2       83.10       96.57     18.17 o 
  10  15   2        5.86       43.30     46.92 o 
 -11  16   2      148.68      159.12     36.04 o 
 -10  16   2        8.27       -4.91     21.62 o 
  -9  16   2      343.95      325.60     25.43 o 
  -8  16   2       61.60       49.22     19.95 o 
  -7  16   2       18.32       -5.41     18.95 o 
  -6  16   2      523.95      462.07     24.68 o 
  -5  16   2      368.13      362.43     19.47 o 
  -4  16   2       25.93       40.04     16.35 o 
  -3  16   2     1302.56     1358.24     26.14 o 
  -2  16   2      685.67      666.76     32.13 o 
  -1  16   2       24.60       21.44     16.43 o 
   0  16   2      383.80      401.25     19.04 o 
   1  16   2     1769.85     1749.58     35.89 o 
   2  16   2      428.45      448.42     19.04 o 
   3  16   2      247.17      204.31     17.44 o 
   4  16   2      285.52      251.54     18.33 o 
   5  16   2      569.44      613.11     21.81 o 
   6  16   2        0.91       -7.06     15.44 o 
   7  16   2       21.98       13.18     16.10 o 
   8  16   2        8.36       10.89     17.51 o 
   9  16   2      272.64      315.56     21.31 o 
  10  16   2      288.03      345.91     35.02 o 
 -10  17   2       18.22       39.60     48.96 o 
  -9  17   2      468.57      531.71     29.33 o 
  -8  17   2      113.29      109.04     22.84 o 
  -7  17   2       43.13       52.23     20.91 o 
  -6  17   2       71.26       57.39     48.62 o 
  -5  17   2      681.09      586.31     26.18 o 
  -4  17   2       38.88       37.84     16.74 o 
  -3  17   2      153.49      160.40     22.10 o 
  -2  17   2       13.51       16.03     16.09 o 
  -1  17   2      391.16      385.56     20.20 o 
   0  17   2      333.29      322.60     18.46 o 
   1  17   2      502.12      448.12     31.28 o 
   2  17   2      270.92      223.05     22.50 o 
   3  17   2      839.28      828.18     23.48 o 
   4  17   2       30.33       15.49     16.26 o 
   5  17   2       14.32        5.81     16.18 o 
   6  17   2       84.14      101.31     17.61 o 
   7  17   2      346.94      331.85     21.11 o 
   8  17   2       29.05       -1.23     18.32 o 
   9  17   2        0.56       24.32     21.78 o 
  -9  18   2       10.80        9.47     23.23 o 
  -8  18   2       50.49       32.64     22.60 o 
  -7  18   2       50.60       43.09     57.46 o 
  -6  18   2      101.87      100.21     22.32 o 
  -5  18   2       30.73       -7.48     19.72 o 
  -4  18   2        3.00       -3.10     20.66 o 
  -3  18   2      146.30      156.38     18.19 o 
  -2  18   2      191.29      170.24     18.24 o 
  -1  18   2      362.18      396.40     20.54 o 
   0  18   2      134.85      141.35     21.73 o 
   1  18   2      340.76      374.93     23.99 o 
   2  18   2        0.58       13.32     32.64 o 
   3  18   2        5.34       13.02     21.22 o 
   4  18   2       91.10      108.69     17.54 o 
   5  18   2      642.04      632.74     23.33 o 
   6  18   2      114.13      105.70     19.14 o 
   7  18   2       77.87      107.75     21.87 o 
   8  18   2        1.80      -14.83     21.84 o 
   9  18   2     1195.19     1191.35     55.08 o 
  -9  19   2      125.87       80.24     34.68 o 
  -8  19   2       47.56       42.55     23.29 o 
  -7  19   2      705.05      698.46     40.46 o 
  -6  19   2        1.30      -15.95     21.76 o 
  -5  19   2        2.14      -26.86     26.86 o 
  -4  19   2       44.80       40.17     21.30 o 
  -3  19   2      174.27      161.02     43.18 o 
  -2  19   2       11.97       16.24     31.24 o 
  -1  19   2      691.14      712.45     28.74 o 
   0  19   2      267.75      263.68     25.50 o 
   1  19   2      203.44      228.67     22.94 o 
   2  19   2       51.56       56.74     21.38 o 
   3  19   2      443.97      468.78     27.76 o 
   4  19   2       35.45       13.59     22.05 o 
   5  19   2        3.78        0.42     22.82 o 
   6  19   2        5.29       15.23     19.81 o 
   7  19   2      357.12      419.90     27.84 o 
  -8  20   2        2.42      -34.00     34.00 o 
  -7  20   2      442.58      406.51     51.00 o 
  -6  20   2        0.51        6.39     22.81 o 
  -5  20   2       30.91       53.30     23.55 o 
  -4  20   2       70.35       47.74     22.84 o 
  -3  20   2      611.37      585.06     58.82 o 
  -2  20   2       72.48      110.84     33.32 o 
  -1  20   2      121.59      152.56     23.02 o 
   0  20   2      209.48      232.55     34.34 o 
   1  20   2      618.93      579.46     28.36 o 
   2  20   2       19.49       41.44     22.05 o 
   3  20   2      203.78      227.78     25.45 o 
   4  20   2        0.52       -5.10     24.33 o 
   5  20   2      728.32      760.36     33.69 o 
   6  20   2       92.75      140.76     36.04 o 
  -6  21   2        0.56       17.87     23.98 o 
  -5  21   2       58.08       29.24     36.04 o 
  -4  21   2       19.24       -1.02     23.56 o 
  -3  21   2       31.24       29.92     32.64 o 
  -2  21   2        1.57       31.28     31.28 o 
  -1  21   2      186.53      214.88     38.76 o 
   0  21   2        0.03       31.60     21.98 o 
   1  21   2      176.01      204.28     27.88 o 
   2  21   2      119.87      102.57     23.99 o 
   3  21   2        9.27       51.88     23.62 o 
   4  21   2       67.54      132.40     37.06 o 
  -4  22   2        0.98       -2.04     34.00 o 
  -3  22   2      119.44      155.72     36.72 o 
  -2  22   2        5.45       -4.08     31.96 o 
  -1  22   2      288.04      327.08     42.16 o 
   0  22   2       81.38      147.56     38.08 o 
   1  22   2      287.19      310.76     42.84 o 
   2  22   2      124.42      104.04     38.76 o 
 -13   0   3      685.12      627.63     36.04 o 
 -11   0   3      383.85      436.96     21.76 o 
  -9   0   3     3037.73     3175.57     53.72 o 
  -7   0   3      152.93      180.88     21.76 o 
  -5   0   3      572.92      668.92     14.42 o 
  -3   0   3      210.46      236.03     21.42 o 
  -1   0   3    93395.22    72213.21    384.88 o 
   1   0   3     4781.50     4521.77     23.97 o 
   3   0   3     5600.87     6289.54    150.62 o 
   5   0   3     5248.66     5065.50     43.51 o 
   7   0   3     2589.24     2622.05     51.00 o 
   9   0   3      488.87      409.36     29.92 o 
  11   0   3        3.14      -14.28     25.16 o 
  13   0   3      891.40      848.63     43.52 o 
 -14   1   3        1.18      -10.20     27.88 o 
 -13   1   3        5.15       31.01     21.08 o 
 -12   1   3       40.90       36.86     17.71 o 
 -11   1   3      104.96      137.98     14.91 o 
 -10   1   3       46.47       84.30     20.04 o 
  -9   1   3      204.51      158.47     15.03 o 
  -8   1   3      380.85      401.47     15.95 o 
  -7   1   3      436.09      504.07     14.53 o 
  -6   1   3      195.10      162.29      8.21 o 
  -5   1   3       14.68       15.24      6.76 o 
  -4   1   3      277.62      319.09      7.19 o 
  -3   1   3       43.58       32.37      6.76 o 
  -2   1   3    16747.13    17085.39     63.70 o 
  -1   1   3     2722.03     2999.97     33.10 o 
   0   1   3    12734.04    12631.00    107.02 o 
   1   1   3     4775.35     5271.65     29.04 o 
   2   1   3      293.79      334.24     13.02 o 
   3   1   3     4120.79     3585.55     58.79 o 
   4   1   3       10.06       13.72      8.82 o 
   5   1   3     3028.85     3017.74     55.92 o 
   6   1   3      404.61      470.07     15.82 o 
   7   1   3     1322.43     1408.77     31.96 o 
   8   1   3     1025.02     1079.03     46.92 o 
   9   1   3      827.78      854.75     38.76 o 
  10   1   3        8.06      -19.38     19.38 o 
  11   1   3       95.75      112.41     23.12 o 
  12   1   3      328.92      328.39     23.06 o 
  13   1   3       86.42       93.61     16.87 o 
 -14   2   3        4.34       37.40     29.24 o 
 -13   2   3      325.36      405.96     34.68 o 
 -12   2   3       41.48       60.90     23.80 o 
 -11   2   3       64.57       78.69     14.24 o 
 -10   2   3      115.82      136.30     14.24 o 
  -9   2   3     1472.20     1573.78     23.40 o 
  -8   2   3      423.10      378.11     15.17 o 
  -7   2   3       90.57      128.25     19.65 o 
  -6   2   3      396.38      438.50     20.58 o 
  -5   2   3      637.52      596.37      8.97 o 
  -4   2   3      207.15      217.76      6.76 o 
  -3   2   3       16.28       27.80      6.59 o 
  -2   2   3    19874.02    19240.48    384.84 o 
  -1   2   3     5830.49     5595.19     43.81 o 
   0   2   3     3517.92     3645.42     53.98 o 
   1   2   3      229.00      275.98     16.45 o 
   2   2   3       33.85       56.63      8.52 o 
   3   2   3     1729.50     1996.78     30.13 o 
   4   2   3      730.45      801.80     15.14 o 
   5   2   3     3288.42     3142.55     44.81 o 
   6   2   3        1.63        2.12     12.62 o 
   7   2   3      954.48      977.02     26.74 o 
   8   2   3      599.52      656.79     24.04 o 
   9   2   3       40.57       47.94     17.79 o 
  10   2   3      377.34      374.93     22.10 o 
  11   2   3       25.44        9.99     17.55 o 
  12   2   3        0.25        5.02     18.51 o 
  13   2   3      212.37      227.99     23.55 o 
 -14   3   3       30.16        5.44     29.92 o 
 -13   3   3       80.44       79.21     19.43 o 
 -12   3   3       13.09       -1.46     13.98 o 
 -11   3   3     2331.88     2421.37     30.47 o 
 -10   3   3      590.62      613.34     18.17 o 
  -9   3   3       25.64        9.46     11.62 o 
  -8   3   3      245.32      244.35     12.61 o 
  -7   3   3      107.65       98.56     10.98 o 
  -6   3   3        1.12       -1.85     10.60 o 
  -5   3   3     1881.49     1907.53     34.26 o 
  -4   3   3     2332.41     2331.79     27.89 o 
  -3   3   3     7404.67     7393.87     58.09 o 
  -2   3   3      484.39      453.93     11.59 o 
  -1   3   3      504.51      500.72     16.98 o 
   0   3   3     4384.22     4134.86     55.13 o 
   1   3   3     1104.45      956.38     13.43 o 
   2   3   3     1928.81     1765.80     15.39 o 
   3   3   3     2281.80     2168.52     41.83 o 
   4   3   3      111.17      128.11     11.62 o 
   5   3   3     1633.34     1287.03     19.87 o 
   6   3   3      369.55      382.25     15.51 o 
   7   3   3      340.23      337.12     21.76 o 
   8   3   3      443.73      425.30     21.84 o 
   9   3   3      241.70      217.22     23.80 o 
  10   3   3      109.52       27.88     19.72 o 
  11   3   3     1521.50     1534.05     34.86 o 
  12   3   3      315.16      298.40     28.22 o 
  13   3   3      113.81      112.76     21.30 o 
 -14   4   3       36.95       39.13     21.87 o 
 -13   4   3      447.87      525.25     25.72 o 
 -12   4   3       69.73       60.52     18.27 o 
 -11   4   3       33.31       41.46     14.22 o 
 -10   4   3      613.85      598.93     15.81 o 
  -9   4   3      184.27      213.37     13.09 o 
  -8   4   3      805.59      895.50     20.41 o 
  -7   4   3       77.81       72.33     11.24 o 
  -6   4   3     3521.85     3535.43     29.94 o 
  -5   4   3     5932.00     5975.02     65.34 o 
  -4   4   3      932.64      982.28     16.84 o 
  -3   4   3     2040.85     1890.45     26.01 o 
  -2   4   3       14.94       33.44      5.97 o 
  -1   4   3      301.68      292.96     10.73 o 
   0   4   3      996.13     1091.40     18.84 o 
   1   4   3      938.39      913.90     16.51 o 
   2   4   3     1325.31     1436.26     17.20 o 
   3   4   3     3894.44     4103.60    105.91 o 
   4   4   3     1536.71     1654.64     20.58 o 
   5   4   3     1843.50     1720.48     37.21 o 
   6   4   3      469.21      505.62     21.41 o 
   7   4   3      302.62      301.35     16.37 o 
   8   4   3      523.02      511.27     21.30 o 
   9   4   3      486.27      473.75     22.84 o 
  10   4   3      716.08      764.23     40.12 o 
  11   4   3       24.92      -17.06     17.06 o 
  12   4   3       60.08       56.10     20.19 o 
  13   4   3        2.90       -6.29     18.68 o 
 -14   5   3        3.96       10.54     33.66 o 
 -13   5   3        0.61      -11.14     18.73 o 
 -12   5   3       91.04      115.34     20.40 o 
 -11   5   3     1743.30     1900.09     35.95 o 
 -10   5   3     1442.72     1440.19     21.06 o 
  -9   5   3        1.98        3.70     16.98 o 
  -8   5   3     1081.65     1179.82     18.38 o 
  -7   5   3     1393.81     1422.27     18.38 o 
  -6   5   3     3481.92     3625.48     60.66 o 
  -5   5   3      186.51      202.58      6.94 o 
  -4   5   3     4418.78     4537.82     48.62 o 
  -3   5   3     4547.78     4200.33     23.75 o 
  -2   5   3     1724.51     1764.83     31.80 o 
  -1   5   3        4.38       21.58      8.19 o 
   0   5   3     1149.22     1122.77     23.43 o 
   1   5   3      163.89      152.58     10.55 o 
   2   5   3     6693.36     6279.64    167.96 o 
   3   5   3     2371.63     2415.75     32.63 o 
   4   5   3     1454.64     1404.11     20.15 o 
   5   5   3      505.31      567.09     16.32 o 
   6   5   3     1119.95     1183.91     21.64 o 
   7   5   3      326.42      324.34     16.32 o 
   8   5   3        5.58        7.58     15.52 o 
   9   5   3      614.78      528.03     23.08 o 
  10   5   3       83.24       77.52     18.99 o 
  11   5   3      232.93      272.15     21.84 o 
  12   5   3      121.39      142.12     22.10 o 
  13   5   3        1.78      -31.62     31.62 o 
 -14   6   3        0.65      -27.88     27.88 o 
 -13   6   3       72.69       69.53     23.12 o 
 -12   6   3        4.27       18.58     18.47 o 
 -11   6   3      182.81      199.54     29.24 o 
 -10   6   3       59.04       63.96     12.03 o 
  -9   6   3     1943.11     2003.14     37.46 o 
  -8   6   3      723.55      672.91     15.91 o 
  -7   6   3      124.15      124.90     12.38 o 
  -6   6   3      136.96      137.04     11.71 o 
  -5   6   3     2538.21     2464.03     24.54 o 
  -4   6   3     1654.79     1651.01     17.37 o 
  -3   6   3     4033.58     3933.41     52.90 o 
  -2   6   3       52.77       30.89      9.28 o 
  -1   6   3     4580.99     4876.23     28.29 o 
   0   6   3      131.86      165.43      9.72 o 
   1   6   3      737.53      800.77     14.81 o 
   2   6   3      381.06      494.15     14.79 o 
   3   6   3        6.64       11.55     11.37 o 
   4   6   3        9.28       11.10     12.76 o 
   5   6   3       43.04       25.26     12.89 o 
   6   6   3      346.35      295.74     15.44 o 
   7   6   3     2083.78     2051.72     27.52 o 
   8   6   3       20.31       13.57     13.09 o 
   9   6   3     1132.73     1115.45     29.50 o 
  10   6   3       70.75       42.17     18.95 o 
  11   6   3       62.36       53.77     27.54 o 
  12   6   3        6.03      -15.80     20.61 o 
  13   6   3       96.31       94.62     23.77 o 
 -14   7   3        3.00       10.20     32.64 o 
 -13   7   3       93.65       84.41     45.22 o 
 -12   7   3      307.74      303.57     26.52 o 
 -11   7   3     1221.71     1201.05     48.62 o 
 -10   7   3      784.14      810.51     17.63 o 
  -9   7   3       72.01       70.73     16.89 o 
  -8   7   3       20.63       44.27     12.04 o 
  -7   7   3     1580.56     1631.01     24.14 o 
  -6   7   3        2.12       -2.08     11.66 o 
  -5   7   3     2567.59     2468.48     21.84 o 
  -4   7   3     4602.98     4487.32     30.13 o 
  -3   7   3     3028.61     3096.65     27.68 o 
  -2   7   3      739.16      834.67     12.34 o 
  -1   7   3      732.49      700.70     12.38 o 
   0   7   3     2014.55     1963.75     27.91 o 
   1   7   3     4427.22     4716.38     50.66 o 
   2   7   3       86.88       44.43     11.89 o 
   3   7   3      713.72      661.68     16.55 o 
   4   7   3     1885.04     1798.71     36.51 o 
   5   7   3        3.18        0.24     13.90 o 
   6   7   3      599.39      630.51     18.88 o 
   7   7   3      274.13      283.12     15.99 o 
   8   7   3      216.53      220.08     15.55 o 
   9   7   3      166.29      198.18     15.94 o 
  10   7   3       45.14       37.72     17.43 o 
  11   7   3      126.68      132.85     20.13 o 
  12   7   3       67.26       50.93     23.12 o 
  13   7   3      140.16      161.84     34.00 o 
 -14   8   3        0.79      -23.12     30.60 o 
 -13   8   3      159.99      163.76     36.38 o 
 -12   8   3        2.44       20.79     19.92 o 
 -11   8   3        5.45      -13.67     18.20 o 
 -10   8   3      180.06      212.71     31.28 o 
  -9   8   3      447.09      479.08     15.66 o 
  -8   8   3        6.19        0.63     12.22 o 
  -7   8   3        0.52       -6.36     12.71 o 
  -6   8   3      107.32      123.88     18.75 o 
  -5   8   3     1740.00     1636.97     27.97 o 
  -4   8   3       13.70       43.65     11.61 o 
  -3   8   3      854.17      833.44     14.71 o 
  -2   8   3       33.54       38.29      8.07 o 
  -1   8   3     1026.88     1005.55     32.29 o 
   0   8   3      197.07      128.79     12.19 o 
   1   8   3     1084.50      969.61     19.43 o 
   2   8   3      353.66      360.23     21.36 o 
   3   8   3      101.32      119.33     14.34 o 
   4   8   3       72.28       55.16     14.90 o 
   5   8   3       15.72        7.47     14.55 o 
   6   8   3     1099.15     1100.98     22.25 o 
   7   8   3       50.61       78.38     14.63 o 
   8   8   3        4.64      -12.87     13.16 o 
   9   8   3       87.66       90.24     38.42 o 
  10   8   3      152.93      147.56     19.56 o 
  11   8   3      216.92      176.16     39.10 o 
  12   8   3       70.06       41.41     28.56 o 
 -14   9   3        8.67       -0.68     31.96 o 
 -13   9   3      153.63      139.28     34.00 o 
 -12   9   3      141.49      148.74     38.42 o 
 -11   9   3      222.75      260.41     25.84 o 
 -10   9   3      217.19      205.34     20.91 o 
  -9   9   3        2.23       -6.49     13.82 o 
  -8   9   3      436.18      364.15     15.71 o 
  -7   9   3     5475.80     5193.14     59.37 o 
  -6   9   3       54.18       48.25     13.34 o 
  -5   9   3      658.02      657.09     16.22 o 
  -4   9   3     1682.29     1695.60     19.87 o 
  -3   9   3        7.06       12.33     10.69 o 
  -2   9   3     3405.06     3493.74     68.39 o 
  -1   9   3     3553.06     3528.49     23.11 o 
   0   9   3      868.39      948.66     19.73 o 
   1   9   3      235.09      338.56     18.41 o 
   2   9   3      170.10      226.94     15.14 o 
   3   9   3      494.81      456.35     25.50 o 
   4   9   3     1724.89     1654.99     33.85 o 
   5   9   3     1521.10     1443.79     32.66 o 
   6   9   3        0.29        1.75     14.84 o 
   7   9   3       47.61       57.12     20.84 o 
   8   9   3       10.13        9.09     13.77 o 
   9   9   3      330.40      333.02     23.23 o 
  10   9   3        3.31        0.29     26.18 o 
  11   9   3      122.07      110.93     31.96 o 
  12   9   3      249.57      266.05     25.45 o 
 -14  10   3        0.25       10.88     33.32 o 
 -13  10   3      408.06      444.80     28.61 o 
 -12  10   3        8.64       -1.97     39.10 o 
 -11  10   3        0.24       12.06     18.51 o 
 -10  10   3      100.36      100.50     23.80 o 
  -9  10   3      865.53      715.53     28.25 o 
  -8  10   3      549.61      548.11     19.33 o 
  -7  10   3      582.79      534.40     16.39 o 
  -6  10   3       34.70       21.59     14.04 o 
  -5  10   3      149.22      131.30     13.81 o 
  -4  10   3       89.38      134.87     13.68 o 
  -3  10   3      212.63      221.41     14.47 o 
  -2  10   3      766.97      883.65     19.14 o 
  -1  10   3      425.47      483.55     13.23 o 
   0  10   3      903.40      980.32     19.16 o 
   1  10   3      402.63      322.98     16.52 o 
   2  10   3      283.91      283.95     16.66 o 
   3  10   3      979.36      974.42     20.96 o 
   4  10   3       52.31       50.37     15.37 o 
   5  10   3      745.47      705.60     42.21 o 
   6  10   3     1797.92     1870.98     62.59 o 
   7  10   3       67.61       74.33     14.86 o 
   8  10   3      103.25       87.93     18.95 o 
   9  10   3      278.56      275.89     22.26 o 
  10  10   3        2.10       23.91     18.40 o 
  11  10   3      489.75      515.23     27.21 o 
  12  10   3      179.14      208.08     31.28 o 
 -13  11   3        0.47        2.04     31.28 o 
 -12  11   3      271.28      327.78     39.10 o 
 -11  11   3      121.36      126.31     21.57 o 
 -10  11   3       15.76       35.75     23.80 o 
  -9  11   3       74.87       52.78     18.25 o 
  -8  11   3      682.84      604.54     19.81 o 
  -7  11   3      442.68      463.46     18.84 o 
  -6  11   3        1.79       -4.44     13.25 o 
  -5  11   3      454.96      475.64     16.29 o 
  -4  11   3      670.47      688.33     17.26 o 
  -3  11   3     1006.75      970.07     18.90 o 
  -2  11   3     3964.95     3876.74     41.53 o 
  -1  11   3     3233.06     3316.90     38.44 o 
   0  11   3     1555.23     1622.47     28.95 o 
   1  11   3     2172.74     2135.90     27.08 o 
   2  11   3      281.84      318.36     17.39 o 
   3  11   3       12.26       14.33     15.30 o 
   4  11   3     1628.58     1678.08     65.11 o 
   5  11   3      369.06      347.03     17.93 o 
   6  11   3        9.84        5.47     22.13 o 
   7  11   3      566.89      529.12     24.78 o 
   8  11   3      324.40      343.81     62.56 o 
   9  11   3      136.63      138.52     22.78 o 
  10  11   3      192.62      221.53     26.52 o 
  11  11   3        1.05       -8.51     34.00 o 
  12  11   3      166.05      152.32     31.96 o 
 -13  12   3       57.16        4.76     31.96 o 
 -12  12   3        2.16      -20.43     20.43 o 
 -11  12   3       44.13       29.52     34.00 o 
 -10  12   3      147.29      129.00     20.43 o 
  -9  12   3      849.03      793.08     37.74 o 
  -8  12   3      275.78      235.52     21.10 o 
  -7  12   3      369.41      322.78     19.77 o 
  -6  12   3        3.17      -12.42     12.82 o 
  -5  12   3     1728.88     1645.81     22.80 o 
  -4  12   3        7.42        9.15     14.31 o 
  -3  12   3       41.21       21.11     16.49 o 
  -2  12   3     2863.88     2953.98     33.64 o 
  -1  12   3       91.74      109.15     13.32 o 
   0  12   3      517.59      520.75     15.27 o 
   1  12   3      633.50      661.65     16.31 o 
   2  12   3     1094.12     1167.92     23.26 o 
   3  12   3      995.01      939.82     29.51 o 
   4  12   3        0.81        5.99     15.43 o 
   5  12   3       70.13       58.67     15.12 o 
   6  12   3     1815.89     1705.65     34.85 o 
   7  12   3      232.89      171.36     20.91 o 
   8  12   3       56.73       71.61     19.43 o 
   9  12   3      168.32      168.84     21.73 o 
  10  12   3       92.43       52.30     31.62 o 
  11  12   3        8.42        0.91     22.87 o 
 -12  13   3       20.83       25.15     21.87 o 
 -11  13   3       58.31       23.57     38.08 o 
 -10  13   3      135.94      110.15     20.40 o 
  -9  13   3      361.10      321.54     23.80 o 
  -8  13   3      212.84      231.70     17.79 o 
  -7  13   3      256.71      224.77     23.31 o 
  -6  13   3      353.94      344.02     18.17 o 
  -5  13   3       75.79       95.25     16.17 o 
  -4  13   3        9.24       41.25     16.49 o 
  -3  13   3      738.88      762.46     33.22 o 
  -2  13   3      589.67      637.41     20.54 o 
  -1  13   3       13.76       25.55     18.66 o 
   0  13   3     1055.68     1112.74     20.61 o 
   1  13   3      678.81      629.88     16.62 o 
   2  13   3      216.90      242.99     17.47 o 
   3  13   3        9.48       24.10     16.12 o 
   4  13   3      508.02      571.47     19.93 o 
   5  13   3      161.76      140.08     20.57 o 
   6  13   3      163.28      142.15     20.26 o 
   7  13   3     1308.16     1340.37     33.98 o 
   8  13   3      432.48      445.35     24.97 o 
   9  13   3      276.58      311.20     24.83 o 
  10  13   3       47.70       74.33     22.65 o 
  11  13   3       59.37       72.76     31.28 o 
 -12  14   3       24.16       46.95     23.02 o 
 -11  14   3       17.67      -13.38     21.14 o 
 -10  14   3      611.77      491.88     26.93 o 
  -9  14   3      288.81      272.42     26.18 o 
  -8  14   3        1.36       -7.84     18.20 o 
  -7  14   3       10.13       18.89     18.99 o 
  -6  14   3      189.25      197.37     31.28 o 
  -5  14   3      493.87      467.12     24.25 o 
  -4  14   3     1333.92     1346.69     24.93 o 
  -3  14   3       75.94       83.38     17.35 o 
  -2  14   3       18.95       20.41     15.84 o 
  -1  14   3     2291.48     2304.53     30.26 o 
   0  14   3      482.15      540.33     20.08 o 
   1  14   3     1768.11     1763.19     23.46 o 
   2  14   3     2389.55     2399.43     27.58 o 
   3  14   3      798.06      765.96     18.02 o 
   4  14   3      103.54      135.38     16.41 o 
   5  14   3       76.72       54.69     28.56 o 
   6  14   3      608.21      644.40     27.58 o 
   7  14   3       12.68       50.18     20.26 o 
   8  14   3       89.99       44.76     20.90 o 
   9  14   3       56.92       84.47     26.18 o 
  10  14   3      277.20      279.70     26.14 o 
 -11  15   3        2.28       28.52     22.35 o 
 -10  15   3       26.45       27.81     29.58 o 
  -9  15   3       43.64       28.95     40.80 o 
  -8  15   3        7.79       36.73     27.54 o 
  -7  15   3      321.15      319.99     23.06 o 
  -6  15   3      380.06      358.52     24.03 o 
  -5  15   3       31.36       36.74     20.06 o 
  -4  15   3     1720.17     1826.15    104.04 o 
  -3  15   3       46.97       45.54     28.20 o 
  -2  15   3      142.49      184.72     22.81 o 
  -1  15   3       34.61       40.86     16.15 o 
   0  15   3      509.47      560.76     20.01 o 
   1  15   3     1070.11     1098.68     19.94 o 
   2  15   3       44.66       13.59     13.31 o 
   3  15   3        8.72        2.07     13.24 o 
   4  15   3     1106.51     1009.29     23.74 o 
   5  15   3        1.23      -16.22     24.48 o 
   6  15   3        0.95      -18.45     18.45 o 
   7  15   3      446.47      480.04     26.61 o 
   8  15   3      203.59      158.97     23.80 o 
   9  15   3       45.33       23.76     29.58 o 
  10  15   3       47.87       -3.40     30.60 o 
 -11  16   3      205.62      225.46     26.20 o 
 -10  16   3      226.45      225.91     25.21 o 
  -9  16   3       66.70       71.27     21.84 o 
  -8  16   3       38.00       11.14     21.42 o 
  -7  16   3       18.55        5.57     23.46 o 
  -6  16   3      723.22      783.85     28.80 o 
  -5  16   3        1.61      -19.23     19.23 o 
  -4  16   3      301.16      266.87     23.32 o 
  -3  16   3      152.55      173.31     23.42 o 
  -2  16   3      324.00      367.87     19.24 o 
  -1  16   3       86.61      124.34     17.10 o 
   0  16   3      105.62      131.62     16.87 o 
   1  16   3      801.90      844.61     28.22 o 
   2  16   3      767.29      814.63     19.71 o 
   3  16   3      638.65      603.71     21.29 o 
   4  16   3       34.94       65.28     16.06 o 
   5  16   3       83.04      104.67     16.88 o 
   6  16   3       54.24       79.73     16.48 o 
   7  16   3       90.06       89.04     16.92 o 
   8  16   3       20.35       25.15     22.44 o 
   9  16   3      100.58      155.45     19.39 o 
 -10  17   3       49.15       12.21     35.36 o 
  -9  17   3       17.10       -2.78     33.32 o 
  -8  17   3      257.76      220.01     42.84 o 
  -7  17   3       42.38       43.52     21.16 o 
  -6  17   3      269.33      277.51     34.00 o 
  -5  17   3      138.54      146.66     22.32 o 
  -4  17   3      103.16       89.33     21.09 o 
  -3  17   3      173.21      137.51     22.35 o 
  -2  17   3        3.64       13.46     16.37 o 
  -1  17   3      709.15      732.83     22.13 o 
   0  17   3      445.89      447.25     20.14 o 
   1  17   3     1043.29     1046.94     25.03 o 
   2  17   3       53.95       73.33     21.71 o 
   3  17   3      281.52      235.34     18.46 o 
   4  17   3      515.18      506.50     21.27 o 
   5  17   3       10.43      -14.82     18.24 o 
   6  17   3       35.01       31.22     16.61 o 
   7  17   3       65.41       54.00     17.77 o 
   8  17   3      499.86      501.65     24.28 o 
   9  17   3      207.51      306.68     36.04 o 
  -9  18   3        0.54        2.05     45.90 o 
  -8  18   3      265.62      244.38     26.18 o 
  -7  18   3        1.66       -6.22     20.91 o 
  -6  18   3      607.02      537.22     28.37 o 
  -5  18   3        4.74      -20.40     20.40 o 
  -4  18   3      291.97      244.88     23.55 o 
  -3  18   3        1.10       17.37     20.71 o 
  -2  18   3      893.35      913.60     31.49 o 
  -1  18   3       47.88       60.30     32.27 o 
   0  18   3       40.69       66.88     17.32 o 
   1  18   3        0.11      -17.97     19.92 o 
   2  18   3      974.51      968.80     52.36 o 
   3  18   3       54.00       56.17     21.13 o 
   4  18   3        9.66        1.92     17.09 o 
   5  18   3       73.70       71.42     18.55 o 
   6  18   3       40.04       20.89     24.25 o 
   7  18   3        0.17        5.51     18.45 o 
   8  18   3        9.87       59.16     33.32 o 
  -8  19   3      626.74      642.59     32.45 o 
  -7  19   3       14.87       11.22     22.12 o 
  -6  19   3       47.53       16.31     22.54 o 
  -5  19   3       20.83       -1.36     22.60 o 
  -4  19   3      430.36      435.08     26.68 o 
  -3  19   3       19.09       45.47     21.14 o 
  -2  19   3       33.80       36.97     22.81 o 
  -1  19   3      471.16      465.29     27.98 o 
   0  19   3      461.12      512.65     26.61 o 
   1  19   3        0.38        8.46     21.24 o 
   2  19   3       94.57       98.07     22.54 o 
   3  19   3       67.23      112.61     23.98 o 
   4  19   3       19.07      -25.15     47.26 o 
   5  19   3      210.09      274.60     45.22 o 
   6  19   3        6.91      -18.73     18.73 o 
   7  19   3        0.80        4.08     34.00 o 
  -8  20   3      120.05       79.56     36.72 o 
  -7  20   3        0.20      -18.00     23.55 o 
  -6  20   3      396.22      527.93     30.53 o 
  -5  20   3        5.39       -9.86     23.08 o 
  -4  20   3       26.04       33.93     22.35 o 
  -3  20   3       10.30        6.12     22.60 o 
  -2  20   3      325.25      294.15     27.88 o 
  -1  20   3        2.93       43.52     34.00 o 
   0  20   3        2.07       49.64     33.32 o 
   1  20   3      164.57      171.88     23.14 o 
   2  20   3      214.69      216.64     24.97 o 
   3  20   3        0.22       24.26     23.98 o 
   4  20   3       18.71       49.97     24.82 o 
   5  20   3       16.09       32.83     25.15 o 
  -7  21   3        1.34      -34.68     34.68 o 
  -6  21   3      363.33      399.44     30.03 o 
  -5  21   3       50.18       75.57     24.03 o 
  -4  21   3      161.72      137.47     25.21 o 
  -3  21   3        2.95      -10.20     23.55 o 
  -2  21   3       60.71       80.24     36.04 o 
  -1  21   3       16.37       31.28     36.04 o 
   0  21   3     1318.82     1318.51     57.80 o 
   1  21   3        5.78      -22.44     29.92 o 
   2  21   3       74.54      110.16     39.44 o 
   3  21   3        6.28      -38.08     38.08 o 
  -4  22   3        0.86       48.28     36.72 o 
  -3  22   3        8.54       -4.08     33.32 o 
  -2  22   3      216.11      302.60     42.16 o 
  -1  22   3        1.23       29.92     38.08 o 
   0  22   3        5.62       17.00     37.40 o 
   1  22   3       28.54       28.56     36.72 o 
   2  22   3       37.03       56.44     38.08 o 
 -12   0   4        8.35       19.72     17.79 o 
 -10   0   4      842.13      820.86     19.43 o 
  -8   0   4    10324.47    10739.19    117.64 o 
  -6   0   4     1182.18     1269.34     19.70 o 
  -4   0   4      371.51      451.58     13.94 o 
  -2   0   4     7557.28     7625.76     45.27 o 
   0   0   4     7831.21     6849.85     60.33 o 
   2   0   4      868.08      761.23     11.87 o 
   4   0   4     1943.01     1996.31     27.39 o 
   6   0   4     7670.80     7978.36     87.72 o 
   8   0   4     1352.44     1363.39     42.84 o 
  10   0   4       25.46       47.60     17.31 o 
  12   0   4      444.33      478.04     36.04 o 
 -12   1   4        3.61       -6.51     17.77 o 
 -11   1   4      465.45      479.57     15.11 o 
 -10   1   4     3992.64     3789.69     53.20 o 
  -9   1   4        0.15      -11.55     11.55 o 
  -8   1   4      217.61      238.47     12.02 o 
  -7   1   4       34.30       31.98      9.30 o 
  -6   1   4     2121.44     2119.04     22.76 o 
  -5   1   4       56.65       55.88      6.97 o 
  -4   1   4      605.16      519.15      7.96 o 
  -3   1   4      256.56      245.71      7.78 o 
  -2   1   4     7931.44     7566.49     76.32 o 
  -1   1   4     3159.82     3382.66     28.93 o 
   0   1   4     3844.22     4042.73     26.58 o 
   1   1   4     2140.33     2312.07     19.26 o 
   2   1   4      206.53      188.48     10.29 o 
   3   1   4        9.44       34.14      8.90 o 
   4   1   4      102.29       76.85      9.85 o 
   5   1   4      388.42      383.12     12.79 o 
   6   1   4     3059.05     2989.47     37.74 o 
   7   1   4      137.13      125.13     19.40 o 
   8   1   4      392.88      461.72     30.60 o 
   9   1   4      513.92      509.56     34.68 o 
  10   1   4      287.68      259.17     20.88 o 
  11   1   4       66.91       62.03     42.84 o 
  12   1   4      731.65      767.87     28.36 o 
  13   1   4        0.06      -18.51     18.51 o 
 -13   2   4       78.58       47.60     27.88 o 
 -12   2   4      851.20      836.15     26.68 o 
 -11   2   4      383.11      479.36     27.96 o 
 -10   2   4        1.08       -6.36     11.24 o 
  -9   2   4       53.06       84.93     10.63 o 
  -8   2   4     6330.17     5968.75     56.08 o 
  -7   2   4     2613.13     2675.85     29.52 o 
  -6   2   4       70.99       65.13      8.59 o 
  -5   2   4      513.70      584.79      9.29 o 
  -4   2   4      127.45       98.59      6.50 o 
  -3   2   4     1261.71     1241.52     13.21 o 
  -2   2   4     8076.44     8084.99     80.48 o 
  -1   2   4       18.57       39.81      9.82 o 
   0   2   4     1346.67     1285.90     13.68 o 
   1   2   4      703.61      879.47      9.41 o 
   2   2   4       30.29       10.07      6.11 o 
   3   2   4       13.90       30.39      8.97 o 
   4   2   4      787.31      909.74     14.61 o 
   5   2   4      473.38      500.04     15.96 o 
   6   2   4     3723.00     3697.97     33.50 o 
   7   2   4      225.49      246.59     16.34 o 
   8   2   4      115.27      111.41     17.06 o 
   9   2   4        0.81      -14.29     24.82 o 
  10   2   4      522.10      502.40     23.56 o 
  11   2   4       75.64      102.11     19.22 o 
  12   2   4       66.23       74.76     22.10 o 
  13   2   4       15.67       22.89     16.49 o 
 -13   3   4       83.83       67.66     20.19 o 
 -12   3   4       47.93       24.36     18.03 o 
 -11   3   4        8.94       11.00     14.37 o 
 -10   3   4     1483.90     1639.94     40.14 o 
  -9   3   4       93.73       83.42     12.35 o 
  -8   3   4      258.94      292.72     12.20 o 
  -7   3   4      208.82      246.85     10.07 o 
  -6   3   4     3850.32     3934.60     25.38 o 
  -5   3   4      603.58      559.44      9.21 o 
  -4   3   4     4000.28     4036.17     27.65 o 
  -3   3   4     6989.41     7252.77    111.99 o 
  -2   3   4     3893.84     3855.93     39.65 o 
  -1   3   4     6287.07     5974.65     55.65 o 
   0   3   4       33.40       51.38      6.95 o 
   1   3   4      409.14      429.33     11.60 o 
   2   3   4     6169.31     6263.25     66.01 o 
   3   3   4      318.62      307.46     10.75 o 
   4   3   4     2981.28     2748.11     39.69 o 
   5   3   4      137.41      101.18     13.19 o 
   6   3   4     1689.94     1640.56     24.32 o 
   7   3   4      160.58      133.43     19.20 o 
   8   3   4      633.44      645.53     19.21 o 
   9   3   4      159.49      166.56     19.47 o 
  10   3   4       27.85       33.02     21.76 o 
  11   3   4        0.43       -1.70     17.31 o 
  12   3   4      178.16      223.12     21.87 o 
  13   3   4       18.57       30.13     33.32 o 
 -14   4   4       26.98       23.12     30.60 o 
 -13   4   4       12.32       -6.56     18.99 o 
 -12   4   4      581.80      562.63     25.00 o 
 -11   4   4        1.91      -11.86     13.86 o 
 -10   4   4      241.68      249.95     13.56 o 
  -9   4   4      227.71      265.33     13.47 o 
  -8   4   4      958.75      915.15     16.78 o 
  -7   4   4       55.65       58.02     10.65 o 
  -6   4   4        2.80       11.03      8.21 o 
  -5   4   4     2274.94     2366.33     44.73 o 
  -4   4   4     6669.14     6976.13     70.59 o 
  -3   4   4       95.45       97.74      6.65 o 
  -2   4   4     1329.74     1196.52     11.03 o 
  -1   4   4     3527.29     3385.49     22.87 o 
   0   4   4     4178.49     3847.68     24.24 o 
   1   4   4      842.00      731.97     13.43 o 
   2   4   4     2332.60     2412.20     24.83 o 
   3   4   4     2435.27     2542.58     36.38 o 
   4   4   4      845.89      893.49     20.68 o 
   5   4   4     1120.40     1194.26     20.79 o 
   6   4   4     1112.46     1185.58     21.84 o 
   7   4   4       57.50       68.44     14.59 o 
   8   4   4     2570.28     2624.52     65.61 o 
   9   4   4      134.01      128.38     18.73 o 
  10   4   4      173.49      169.89     30.94 o 
  11   4   4       56.66       19.98     17.77 o 
  12   4   4       28.30       28.09     18.73 o 
  13   4   4       21.33       17.35     21.62 o 
 -14   5   4       52.28       -6.80     31.28 o 
 -13   5   4       55.02       25.16     20.19 o 
 -12   5   4       13.06      -14.05     18.47 o 
 -11   5   4       72.02       56.48     17.94 o 
 -10   5   4     1333.03     1330.05     38.94 o 
  -9   5   4      515.61      501.33     15.08 o 
  -8   5   4      328.49      348.33     14.03 o 
  -7   5   4       26.08       27.82     11.61 o 
  -6   5   4     3552.94     3362.45     29.44 o 
  -5   5   4     1273.41     1408.98     42.24 o 
  -4   5   4     3769.50     3947.56     61.40 o 
  -3   5   4     2590.49     2485.97     43.58 o 
  -2   5   4     2111.64     1878.87     25.91 o 
  -1   5   4     3058.35     3071.63     46.36 o 
   0   5   4     3190.79     3241.51     33.47 o 
   1   5   4      111.70      106.75      9.68 o 
   2   5   4     1363.38     1372.50     36.32 o 
   3   5   4     1369.32     1187.11     19.01 o 
   4   5   4     2393.00     2273.10     26.01 o 
   5   5   4      522.78      548.34     17.74 o 
   6   5   4     1468.76     1455.78     31.07 o 
   7   5   4      152.47      153.83     15.44 o 
   8   5   4     1243.64     1140.04     31.34 o 
   9   5   4       59.42       48.66     14.18 o 
  10   5   4        0.66       11.27     18.47 o 
  11   5   4        3.63      -18.27     18.27 o 
  12   5   4      148.07      161.27     23.50 o 
  13   5   4       15.22       -6.80     28.56 o 
 -14   6   4        2.88       27.20     31.28 o 
 -13   6   4       59.71       65.20     21.84 o 
 -12   6   4     1190.91     1276.63     79.90 o 
 -11   6   4       37.86       47.37     18.51 o 
 -10   6   4       32.72       26.87     13.82 o 
  -9   6   4      279.04      286.20     16.45 o 
  -8   6   4      315.18      362.04     14.36 o 
  -7   6   4     1656.43     1539.82     27.38 o 
  -6   6   4        6.13       11.54     11.23 o 
  -5   6   4        1.50        6.79     10.62 o 
  -4   6   4     4400.34     4298.57     65.07 o 
  -3   6   4       21.35       17.96      9.32 o 
  -2   6   4       60.72       51.44      8.55 o 
  -1   6   4     4878.97     4843.92     35.04 o 
   0   6   4     7609.09     7412.21     82.35 o 
   1   6   4      648.38      566.90     14.25 o 
   2   6   4     5329.14     5305.90     35.47 o 
   3   6   4      203.24      229.71     13.88 o 
   4   6   4      938.72      926.73     19.58 o 
   5   6   4     1411.37     1503.94     39.54 o 
   6   6   4      683.64      727.27     19.80 o 
   7   6   4      362.55      322.11     16.77 o 
   8   6   4       31.26       35.18     18.15 o 
   9   6   4      121.56       78.81     14.84 o 
  10   6   4      366.35      367.34     24.03 o 
  11   6   4        3.42        6.73     25.16 o 
  12   6   4       20.95       -2.63     21.49 o 
 -14   7   4       39.62       23.12     32.64 o 
 -13   7   4      123.11      117.01     38.76 o 
 -12   7   4       63.49       44.30     20.18 o 
 -11   7   4      396.75      433.48     23.55 o 
 -10   7   4      169.02      168.43     15.56 o 
  -9   7   4        0.78      -12.24     16.83 o 
  -8   7   4        0.33       11.81     17.57 o 
  -7   7   4      224.29      219.13     12.86 o 
  -6   7   4     1526.73     1598.58     19.44 o 
  -5   7   4      638.79      690.53     17.18 o 
  -4   7   4        3.55       15.73     10.90 o 
  -3   7   4      593.13      602.24     12.59 o 
  -2   7   4     4017.80     4012.25     42.29 o 
  -1   7   4      662.23      580.92     13.74 o 
   0   7   4     1844.29     1743.34     39.16 o 
   1   7   4     1504.08     1698.11     37.70 o 
   2   7   4     1202.91     1214.76     30.86 o 
   3   7   4      647.14      622.55     31.17 o 
   4   7   4     3847.75     3686.81    105.49 o 
   5   7   4     1344.93     1476.01     24.45 o 
   6   7   4      432.68      500.27     18.64 o 
   7   7   4        2.95       -6.93     13.56 o 
   8   7   4      737.16      820.77     21.12 o 
   9   7   4      199.10      174.99     15.59 o 
  10   7   4       28.10        1.53     18.68 o 
  11   7   4       19.83       23.42     20.43 o 
  12   7   4      112.57      136.53     22.94 o 
 -14   8   4       61.07       32.64     31.28 o 
 -13   8   4       32.96       34.00     32.64 o 
 -12   8   4      124.15      143.02     21.64 o 
 -11   8   4        0.89       39.93     19.16 o 
 -10   8   4       56.19       56.45     14.49 o 
  -9   8   4     1163.69     1101.60     27.39 o 
  -8   8   4      844.58      810.84     20.51 o 
  -7   8   4     2185.55     2192.36     39.89 o 
  -6   8   4      289.68      324.20     14.13 o 
  -5   8   4      510.95      576.00     15.23 o 
  -4   8   4    11609.44    11307.93    136.62 o 
  -3   8   4      124.79      132.44     12.81 o 
  -2   8   4      636.57      664.78     13.76 o 
  -1   8   4     2556.67     2375.84     20.65 o 
   0   8   4      483.61      394.54     14.07 o 
   1   8   4     2274.99     2213.33     24.24 o 
   2   8   4     6670.97     6466.23     41.90 o 
   3   8   4       23.42       40.03     14.14 o 
   4   8   4      713.99      631.53     23.68 o 
   5   8   4       94.98       88.74     15.18 o 
   6   8   4        3.56        4.20     14.46 o 
   7   8   4      490.84      550.13     19.19 o 
   8   8   4      379.66      360.89     17.75 o 
   9   8   4      211.31      185.16     15.62 o 
  10   8   4      288.16      270.46     22.17 o 
  11   8   4        5.96      -12.11     33.32 o 
  12   8   4      172.32      251.40     26.18 o 
 -13   9   4       72.78       39.01     21.09 o 
 -12   9   4        1.60        1.88     18.40 o 
 -11   9   4      255.43      226.94     21.39 o 
 -10   9   4      505.24      491.83     23.50 o 
  -9   9   4      408.95      406.71     17.92 o 
  -8   9   4        6.88        7.62     14.39 o 
  -7   9   4      742.42      721.01     20.80 o 
  -6   9   4        4.24       13.09     15.67 o 
  -5   9   4       25.06       18.75     13.26 o 
  -4   9   4        4.27        8.54     12.58 o 
  -3   9   4      602.74      560.72     14.95 o 
  -2   9   4     1264.79     1390.17     17.71 o 
  -1   9   4        6.99        3.16     15.58 o 
   0   9   4     1096.13     1106.67     20.43 o 
   1   9   4      173.26      198.76     15.82 o 
   2   9   4     1112.28     1109.34     21.89 o 
   3   9   4      739.08      831.20     23.18 o 
   4   9   4     2483.03     2494.33     30.11 o 
   5   9   4      419.27      389.24     21.38 o 
   6   9   4       15.00        7.57     14.61 o 
   7   9   4       19.93       24.84     13.86 o 
   8   9   4      579.31      568.36     19.82 o 
   9   9   4      167.26      191.04     20.75 o 
  10   9   4       11.37       38.61     21.42 o 
  11   9   4       13.94        4.11     30.60 o 
  12   9   4      151.74      171.36     36.04 o 
 -13  10   4      100.32      139.04     36.38 o 
 -12  10   4      113.59       75.35     20.18 o 
 -11  10   4       52.39       57.35     19.22 o 
 -10  10   4       24.41       32.18     18.51 o 
  -9  10   4     1006.28      986.81     23.12 o 
  -8  10   4      256.58      280.28     17.38 o 
  -7  10   4        0.40       14.51     14.92 o 
  -6  10   4      263.02      263.76     18.05 o 
  -5  10   4        8.13       10.25     13.30 o 
  -4  10   4     1919.93     1961.06     22.20 o 
  -3  10   4      422.17      441.72     15.58 o 
  -2  10   4      101.22      121.26     10.59 o 
  -1  10   4      804.58      927.82     19.47 o 
   0  10   4      652.43      710.11     19.60 o 
   1  10   4     1376.56     1222.66     26.44 o 
   2  10   4     1456.03     1318.56     35.09 o 
   3  10   4      141.68      182.62     16.29 o 
   4  10   4     1099.47     1126.01     24.51 o 
   5  10   4     1402.19     1222.80     42.35 o 
   6  10   4      801.69      789.45     24.53 o 
   7  10   4     1686.71     1577.46     35.45 o 
   8  10   4       85.53       92.71     19.85 o 
   9  10   4        0.72      -27.20     27.20 o 
  10  10   4      148.47      168.27     22.10 o 
  11  10   4      185.62      165.57     22.53 o 
 -13  11   4       95.85       98.60     34.68 o 
 -12  11   4        1.50       11.69     38.42 o 
 -11  11   4       95.08       65.62     20.19 o 
 -10  11   4       12.26        4.91     18.99 o 
  -9  11   4      584.72      512.26     20.14 o 
  -8  11   4      273.14      240.94     17.27 o 
  -7  11   4     1672.05     1561.30     26.43 o 
  -6  11   4     3787.07     3635.45     58.39 o 
  -5  11   4      205.55      212.94     17.66 o 
  -4  11   4        4.72        4.42     13.75 o 
  -3  11   4     1281.65     1276.89     20.00 o 
  -2  11   4     1405.71     1471.11     23.02 o 
  -1  11   4       37.80       31.82     13.84 o 
   0  11   4     2141.90     2077.09     26.11 o 
   1  11   4      191.52      196.58     16.29 o 
   2  11   4        7.64       16.71     15.85 o 
   3  11   4      116.04      150.19     25.18 o 
   4  11   4       75.99       36.26     15.22 o 
   5  11   4      517.10      603.22     19.97 o 
   6  11   4      290.90      258.22     17.11 o 
   7  11   4       12.87        5.08     14.33 o 
   8  11   4       76.43       65.16     19.28 o 
   9  11   4       47.59       16.66     18.77 o 
  10  11   4       99.08       65.24     22.05 o 
  11  11   4       54.09       67.72     41.14 o 
 -13  12   4       12.30       44.20     34.68 o 
 -12  12   4      468.22      557.23     29.57 o 
 -11  12   4       89.70       96.72     22.44 o 
 -10  12   4        2.00       -5.76     18.99 o 
  -9  12   4     2061.31     1992.88     31.07 o 
  -8  12   4       78.78       92.84     15.95 o 
  -7  12   4      512.37      484.32     21.44 o 
  -6  12   4     1123.71     1097.20     23.67 o 
  -5  12   4      112.53      114.88     17.14 o 
  -4  12   4      440.13      431.56     20.28 o 
  -3  12   4        0.03      -13.79     13.79 o 
  -2  12   4      126.88      136.07     16.51 o 
  -1  12   4     1788.17     1807.29     30.48 o 
   0  12   4       54.95       57.32     16.23 o 
   1  12   4       41.24       54.11     16.02 o 
   2  12   4      484.17      536.08     19.68 o 
   3  12   4       32.50       35.31     15.77 o 
   4  12   4      311.45      321.55     17.99 o 
   5  12   4       87.53       93.90     15.89 o 
   6  12   4      511.77      449.19     35.01 o 
   7  12   4      732.69      718.34     27.58 o 
   8  12   4        8.23       27.10     20.04 o 
   9  12   4      193.43      223.59     23.68 o 
  10  12   4      241.75      238.95     39.44 o 
  11  12   4      152.79      180.20     31.28 o 
 -12  13   4        6.62       21.22     22.81 o 
 -11  13   4       62.07       90.01     23.08 o 
 -10  13   4      167.92      127.03     24.48 o 
  -9  13   4       49.35       79.78     37.06 o 
  -8  13   4      683.80      649.59     21.44 o 
  -7  13   4     1179.81     1109.33     25.10 o 
  -6  13   4      324.50      348.88     18.58 o 
  -5  13   4        1.64       17.81     16.09 o 
  -4  13   4      132.61       88.58     17.50 o 
  -3  13   4       20.39       13.60     15.57 o 
  -2  13   4      277.26      278.77     17.55 o 
  -1  13   4        6.68        5.83     15.66 o 
   0  13   4      409.50      411.74     19.79 o 
   1  13   4       20.13       17.26     15.73 o 
   2  13   4      521.74      597.38     20.24 o 
   3  13   4      358.27      325.00     18.07 o 
   4  13   4        7.46       19.23     15.18 o 
   5  13   4     1475.37     1296.47     25.84 o 
   6  13   4        2.80       16.10     19.28 o 
   7  13   4       21.81       16.30     19.93 o 
   8  13   4      164.45      177.82     22.71 o 
   9  13   4      412.13      385.49     26.78 o 
  10  13   4        1.20      -21.22     21.22 o 
 -12  14   4      146.73      172.72     36.72 o 
 -11  14   4      118.62       70.53     22.84 o 
 -10  14   4       11.79       20.40     21.64 o 
  -9  14   4       91.89       97.54     21.16 o 
  -8  14   4       95.88      110.20     16.45 o 
  -7  14   4       21.75       -5.88     18.81 o 
  -6  14   4      494.36      464.13     20.12 o 
  -5  14   4     1485.75     1467.58     33.39 o 
  -4  14   4     1103.16     1050.28     30.51 o 
  -3  14   4      129.53      119.10     21.78 o 
  -2  14   4        0.84       11.42     15.50 o 
  -1  14   4     1562.34     1596.67     37.81 o 
   0  14   4      953.85      953.26     22.58 o 
   1  14   4      115.33      110.73     13.28 o 
   2  14   4      568.98      550.91     20.37 o 
   3  14   4      548.37      593.46     20.69 o 
   4  14   4      158.85      172.00     19.22 o 
   5  14   4        1.26       20.05     19.09 o 
   6  14   4        9.46       23.01     19.77 o 
   7  14   4       78.36       85.25     21.00 o 
   8  14   4       82.33       36.95     21.73 o 
   9  14   4       32.33       12.71     63.24 o 
  10  14   4      394.93      424.97     29.63 o 
 -11  15   4      407.72      381.37     27.39 o 
 -10  15   4      221.85      250.16     25.48 o 
  -9  15   4       72.79       75.99     21.87 o 
  -8  15   4      508.15      459.68     38.08 o 
  -7  15   4      360.39      353.12     23.98 o 
  -6  15   4       71.73       79.95     20.40 o 
  -5  15   4      682.37      653.24     27.16 o 
  -4  15   4      722.32      649.98     27.62 o 
  -3  15   4     1263.93     1208.18     65.62 o 
  -2  15   4      457.97      474.33     26.12 o 
  -1  15   4       37.92       47.00     15.55 o 
   0  15   4        3.36      -15.25     15.25 o 
   1  15   4     1214.06     1258.34     25.22 o 
   2  15   4      306.12      280.33     15.44 o 
   3  15   4       46.46       56.11     16.71 o 
   4  15   4       17.79       57.32     22.10 o 
   5  15   4      130.98      131.16     54.74 o 
   6  15   4       48.50       56.60     20.42 o 
   7  15   4       44.23       55.21     29.24 o 
   8  15   4       65.37       53.87     23.36 o 
   9  15   4      225.82      234.16     27.58 o 
 -10  16   4       30.18       27.31     23.06 o 
  -9  16   4       70.88       11.07     21.39 o 
  -8  16   4        1.80       -6.46     20.68 o 
  -7  16   4        1.13      -13.31     19.47 o 
  -6  16   4      321.26      287.70     40.80 o 
  -5  16   4     1927.39     1923.94     39.13 o 
  -4  16   4       16.25       30.82     20.61 o 
  -3  16   4      146.06      152.60     22.35 o 
  -2  16   4      221.55      223.18     24.19 o 
  -1  16   4      368.50      322.17     18.49 o 
   0  16   4       16.27       22.89     16.15 o 
   1  16   4      204.36      193.51     18.18 o 
   2  16   4       82.43       84.73     16.95 o 
   3  16   4     1852.95     1874.74     29.72 o 
   4  16   4       70.43       98.81     16.40 o 
   5  16   4        0.99       -6.06     19.92 o 
   6  16   4       11.73      -35.18     37.06 o 
   7  16   4      171.60      186.18     39.10 o 
   8  16   4       28.73       39.59     22.71 o 
 -10  17   4        1.15       17.00     24.04 o 
  -9  17   4       28.69       57.54     23.50 o 
  -8  17   4       30.49       38.08     22.12 o 
  -7  17   4       25.00       27.38     21.62 o 
  -6  17   4      168.57      198.14     23.80 o 
  -5  17   4      255.38      288.12     37.40 o 
  -4  17   4       88.17       66.61     20.81 o 
  -3  17   4      927.34      921.71     31.27 o 
  -2  17   4       78.07       68.20     22.26 o 
  -1  17   4       63.57       71.43     29.92 o 
   0  17   4       59.72       86.87     22.88 o 
   1  17   4     2083.69     2328.25     33.61 o 
   2  17   4       37.47       52.82     25.21 o 
   3  17   4        5.53      -12.10     20.72 o 
   4  17   4       23.02       16.89     16.18 o 
   5  17   4       43.99        2.06     20.09 o 
   6  17   4        1.10        6.07     17.14 o 
   7  17   4        2.63       42.10     17.84 o 
   8  17   4       46.55      103.50     35.36 o 
  -9  18   4       11.25      -22.21     22.35 o 
  -8  18   4      223.31      205.88     25.47 o 
  -7  18   4       32.85       16.33     22.10 o 
  -6  18   4      151.84      144.84     33.32 o 
  -5  18   4      791.59      756.25     30.03 o 
  -4  18   4        3.17       -9.06     20.40 o 
  -3  18   4      462.65      454.13     27.84 o 
  -2  18   4       12.13       46.71     21.57 o 
  -1  18   4      685.05      660.83     29.63 o 
   0  18   4        7.05       17.83     22.94 o 
   1  18   4       56.19       50.49     23.14 o 
   2  18   4       57.45       23.69     22.26 o 
   3  18   4     1066.38     1077.43     33.49 o 
   4  18   4        0.53       -0.35     21.86 o 
   5  18   4        0.45      -16.97     22.61 o 
   6  18   4       15.46       28.47     50.32 o 
   7  18   4       30.59       31.65     18.54 o 
  -8  19   4       77.28       59.05     47.60 o 
  -7  19   4      908.30      885.69     35.28 o 
  -6  19   4      107.92       95.95     24.03 o 
  -5  19   4       87.99      124.46     23.23 o 
  -4  19   4      106.05       71.11     46.92 o 
  -3  19   4      391.39      467.28     42.16 o 
  -2  19   4        9.71       11.27     22.32 o 
  -1  19   4        0.49       10.51     21.68 o 
   0  19   4      147.09      198.14     34.34 o 
   1  19   4      722.18      840.47     48.28 o 
   2  19   4       30.94      -23.12     38.08 o 
   3  19   4        0.06      -13.21     22.70 o 
   4  19   4       31.30       38.25     31.62 o 
   5  19   4      433.78      446.10     29.25 o 
   6  19   4        8.69      -38.08     38.08 o 
  -7  20   4       47.55       73.10     30.94 o 
  -6  20   4        2.92        2.99     23.71 o 
  -5  20   4       52.81       67.70     23.71 o 
  -4  20   4        2.22      -21.29     51.34 o 
  -3  20   4      633.00      712.66     31.91 o 
  -2  20   4       20.19       -1.77     31.28 o 
  -1  20   4      375.64      360.93     27.69 o 
   0  20   4       37.53       59.84     37.40 o 
   1  20   4      104.31       73.44     37.40 o 
   2  20   4       19.17       28.56     37.40 o 
   3  20   4      722.94      814.63     53.72 o 
   4  20   4       21.21       43.52     40.12 o 
   5  20   4       35.06       69.36     40.80 o 
  -6  21   4       11.56      -10.42     42.50 o 
  -5  21   4       61.41       89.48     25.24 o 
  -4  21   4       21.33       42.16     49.64 o 
  -3  21   4      518.62      516.65     30.73 o 
  -2  21   4        0.91      -22.08     22.74 o 
  -1  21   4        0.21       46.92     34.68 o 
   0  21   4       16.46      -14.28     36.04 o 
   1  21   4      407.55      414.80     44.20 o 
   2  21   4      100.19      115.60     38.08 o 
   3  21   4       16.34       46.92     42.16 o 
  -4  22   4       46.39       97.24     36.72 o 
  -3  22   4       23.24       13.60     35.36 o 
  -2  22   4       49.64       18.36     39.44 o 
  -1  22   4      791.49      856.79     52.36 o 
   0  22   4        3.90       46.24     37.40 o 
   1  22   4        9.24       39.44     39.44 o 
 -11   0   5       62.03       72.76     26.52 o 
  -9   0   5     1629.39     1798.55     31.58 o 
  -7   0   5     6912.65     6815.53     40.27 o 
  -5   0   5     2048.16     2146.83     19.60 o 
  -3   0   5      980.80     1011.89     13.61 o 
  -1   0   5    21845.68    21490.32    219.62 o 
   1   0   5    16921.14    16410.16    226.44 o 
   3   0   5      565.50      423.69     17.06 o 
   5   0   5        0.55        6.57     13.35 o 
   7   0   5     3919.62     3581.10     44.23 o 
   9   0   5       45.17       24.48     23.12 o 
  11   0   5        7.25       -1.36     24.48 o 
 -12   1   5       28.41       20.07     18.51 o 
 -11   1   5       55.10       69.95     18.75 o 
 -10   1   5        5.42       -2.50     12.94 o 
  -9   1   5     3324.40     3294.89     23.40 o 
  -8   1   5      161.18      194.66     10.75 o 
  -7   1   5      499.33      514.13     14.08 o 
  -6   1   5       64.49       80.08      8.74 o 
  -5   1   5     7337.44     7737.96    110.94 o 
  -4   1   5     1480.16     1569.35     16.05 o 
  -3   1   5     6186.52     6281.61     54.11 o 
  -2   1   5       21.42       30.09      7.24 o 
  -1   1   5     6576.79     6969.12     51.34 o 
   0   1   5     2116.76     2349.43     28.79 o 
   1   1   5    11778.80    11413.00     86.31 o 
   2   1   5        6.27        2.25      6.76 o 
   3   1   5       18.98       28.63     10.40 o 
   4   1   5        5.50        2.19     10.42 o 
   5   1   5     4182.87     3906.04     85.09 o 
   6   1   5       53.14       32.77     12.48 o 
   7   1   5       13.48        6.63     18.55 o 
   8   1   5      206.46      186.00     19.23 o 
   9   1   5      800.56      818.13     38.42 o 
  10   1   5       28.40       38.24     14.60 o 
  11   1   5       36.62       30.94     17.79 o 
  12   1   5       72.31       45.12     18.73 o 
 -12   2   5        0.22      -10.88     17.79 o 
 -11   2   5       17.62       20.07     13.86 o 
 -10   2   5        0.01      -10.25     13.14 o 
  -9   2   5      796.56      749.07     19.15 o 
  -8   2   5     1384.94     1449.85     15.92 o 
  -7   2   5     7413.70     7207.05     72.03 o 
  -6   2   5       59.23      106.60      8.95 o 
  -5   2   5      670.68      720.24     10.57 o 
  -4   2   5       33.33       47.65     17.70 o 
  -3   2   5    11752.33    12270.41    110.42 o 
  -2   2   5     3615.45     3531.52     46.34 o 
  -1   2   5    15472.16    15208.28     89.12 o 
   0   2   5       13.16       14.53      6.34 o 
   1   2   5     2684.69     2390.61     16.27 o 
   2   2   5      639.05      668.72      9.11 o 
   3   2   5     2055.86     1957.28     19.49 o 
   4   2   5        1.59       15.49     10.64 o 
   5   2   5       53.17       69.19     12.14 o 
   6   2   5        7.41       25.14     17.62 o 
   7   2   5     2402.52     2349.21     37.63 o 
   8   2   5      157.61      127.63     14.25 o 
   9   2   5      542.17      530.65     23.80 o 
  10   2   5      195.56      200.83     20.43 o 
  11   2   5      285.06      275.54     22.84 o 
  12   2   5       25.43       18.80     18.95 o 
 -12   3   5      194.56      198.29     22.10 o 
 -11   3   5      455.05      498.02     28.75 o 
 -10   3   5      426.95      454.30     17.12 o 
  -9   3   5     1736.02     1846.31     25.48 o 
  -8   3   5      836.82      821.33     15.75 o 
  -7   3   5      181.51      218.88     10.17 o 
  -6   3   5      456.82      485.58     22.08 o 
  -5   3   5     2153.34     2022.02     23.73 o 
  -4   3   5     1818.29     1642.95     33.37 o 
  -3   3   5      745.47      757.63     12.08 o 
  -2   3   5      915.07      919.86     12.80 o 
  -1   3   5     5324.19     5360.15     25.25 o 
   0   3   5        4.53        3.11      7.41 o 
   1   3   5     4301.56     4110.59     29.06 o 
   2   3   5      266.39      260.23      7.59 o 
   3   3   5     4634.12     4514.76     63.01 o 
   4   3   5      234.62      246.74     12.49 o 
   5   3   5     3382.76     3068.80     32.06 o 
   6   3   5     1728.78     1659.36     25.12 o 
   7   3   5      448.45      546.83     18.44 o 
   8   3   5      117.35      106.09     16.83 o 
   9   3   5      997.27      940.48     27.89 o 
  10   3   5      155.25      163.96     19.47 o 
  11   3   5       18.22        0.24     18.47 o 
  12   3   5       25.83       35.08     19.70 o 
 -13   4   5        1.63      -25.84     25.84 o 
 -12   4   5      113.62      145.39     21.08 o 
 -11   4   5     1502.73     1551.46     31.16 o 
 -10   4   5      185.82      182.14     22.57 o 
  -9   4   5       72.33       56.08     14.12 o 
  -8   4   5      803.90      965.50     46.14 o 
  -7   4   5     4643.63     4487.91     77.14 o 
  -6   4   5      128.16      137.84      9.02 o 
  -5   4   5     1984.15     2101.06     37.18 o 
  -4   4   5      154.04      170.95      9.84 o 
  -3   4   5      431.52      404.67     10.92 o 
  -2   4   5     1258.10     1462.06     23.46 o 
  -1   4   5     6918.48     6921.41     65.96 o 
   0   4   5      652.91      645.64     16.49 o 
   1   4   5     2151.22     2103.75     26.50 o 
   2   4   5      925.18      851.70     13.88 o 
   3   4   5     3535.01     3707.66     35.76 o 
   4   4   5      124.29      123.12     14.21 o 
   5   4   5       48.23       32.15     13.71 o 
   6   4   5       86.01       60.75     14.64 o 
   7   4   5     1464.47     1483.17     25.24 o 
   8   4   5      271.74      235.43     15.90 o 
   9   4   5       57.40       81.83     19.77 o 
  10   4   5      123.63      100.74     18.99 o 
  11   4   5      642.87      596.13     26.91 o 
  12   4   5       12.92        0.28     20.66 o 
 -13   5   5      475.00      506.59     36.72 o 
 -12   5   5      215.96      213.67     21.36 o 
 -11   5   5      234.78      234.77     16.73 o 
 -10   5   5      476.22      487.46     22.30 o 
  -9   5   5      255.92      260.68     16.28 o 
  -8   5   5       78.41      103.45     15.40 o 
  -7   5   5      901.59      853.63     20.21 o 
  -6   5   5     1350.30     1309.83     32.74 o 
  -5   5   5     3339.42     3619.81     56.04 o 
  -4   5   5       13.79        8.80      9.42 o 
  -3   5   5     3641.92     3574.37     76.65 o 
  -2   5   5      136.24      166.54      6.21 o 
  -1   5   5     1978.05     1973.72     18.19 o 
   0   5   5       66.84       64.00      7.94 o 
   1   5   5     3343.55     3249.73     33.39 o 
   2   5   5      538.61      634.70     18.98 o 
   3   5   5     2578.95     2467.76     47.46 o 
   4   5   5       48.17       37.66     13.49 o 
   5   5   5      767.99      742.05     22.80 o 
   6   5   5       38.20       45.58     14.79 o 
   7   5   5     1324.53     1257.08     23.92 o 
   8   5   5       92.99      129.77     15.63 o 
   9   5   5     1675.69     1730.59     37.83 o 
  10   5   5      272.52      271.60     34.00 o 
  11   5   5        9.82       12.74     22.78 o 
  12   5   5       43.34       70.25     22.35 o 
 -13   6   5       55.44       59.02     25.50 o 
 -12   6   5       66.16       65.25     19.47 o 
 -11   6   5     1460.36     1658.96     27.87 o 
 -10   6   5      104.39      108.91     14.92 o 
  -9   6   5     1719.55     1836.51     27.34 o 
  -8   6   5     2137.08     2114.30     28.80 o 
  -7   6   5      851.58      821.31     23.85 o 
  -6   6   5       77.36       73.33     16.48 o 
  -5   6   5      987.15     1042.48     20.75 o 
  -4   6   5       12.47       33.29      8.39 o 
  -3   6   5     1202.08     1271.37     25.52 o 
  -2   6   5     4856.30     4667.67     65.72 o 
  -1   6   5      201.76      275.71     10.19 o 
   0   6   5     2820.07     2545.20     20.60 o 
   1   6   5     5394.40     5239.46     30.71 o 
   2   6   5     2205.02     2235.04     43.57 o 
   3   6   5     5443.55     5261.19     74.19 o 
   4   6   5      379.12      338.66     18.91 o 
   5   6   5        3.38       -0.97     14.53 o 
   6   6   5        5.19        9.91     13.60 o 
   7   6   5     3011.87     2761.08     33.05 o 
   8   6   5     1772.21     1832.34     28.62 o 
   9   6   5        1.92       -9.97     14.26 o 
  10   6   5       38.28       19.33     19.16 o 
  11   6   5      338.64      359.98     25.43 o 
  12   6   5       25.17        3.02     21.98 o 
 -14   7   5       80.45       76.16     34.00 o 
 -13   7   5      667.94      613.11     29.32 o 
 -12   7   5      191.40      197.80     22.10 o 
 -11   7   5       74.94       72.90     15.30 o 
 -10   7   5      479.68      513.49     19.10 o 
  -9   7   5     1470.57     1400.21     24.85 o 
  -8   7   5        4.04       16.77     19.61 o 
  -7   7   5      431.70      432.08     27.02 o 
  -6   7   5     1858.87     1807.89     38.52 o 
  -5   7   5     1746.46     1629.09     50.37 o 
  -4   7   5      610.40      670.21     13.19 o 
  -3   7   5     2017.51     2161.63     43.16 o 
  -2   7   5       39.89       67.89      9.43 o 
  -1   7   5       75.53       61.29     10.19 o 
   0   7   5       56.38       46.55     10.68 o 
   1   7   5     1667.96     1857.20     22.65 o 
   2   7   5     1583.20     1461.51     32.74 o 
   3   7   5      966.86      957.74     20.19 o 
   4   7   5      715.59      769.40     28.13 o 
   5   7   5       66.21       57.29     15.29 o 
   6   7   5      116.68      118.89     15.28 o 
   7   7   5      417.96      386.05     17.30 o 
   8   7   5      303.21      292.57     17.02 o 
   9   7   5     1177.35     1130.10     25.08 o 
  10   7   5      101.31      117.87     16.21 o 
  11   7   5       46.05       20.75     30.60 o 
  12   7   5       23.76        4.49     22.06 o 
 -14   8   5      124.06       98.60     35.36 o 
 -13   8   5        6.19        5.10     21.16 o 
 -12   8   5        9.79      -14.62     19.23 o 
 -11   8   5     1585.36     1670.82     36.05 o 
 -10   8   5        0.78        9.97     14.78 o 
  -9   8   5      140.81       93.26     14.88 o 
  -8   8   5      894.65      811.30     21.19 o 
  -7   8   5        7.25       30.47     15.42 o 
  -6   8   5     2667.19     2710.74     30.98 o 
  -5   8   5     4250.00     3940.14     43.98 o 
  -4   8   5     1379.36     1408.51     23.41 o 
  -3   8   5      324.36      345.72     12.28 o 
  -2   8   5     1716.96     1572.27     24.71 o 
  -1   8   5       49.93       46.11     11.25 o 
   0   8   5     6542.32     6169.66     51.92 o 
   1   8   5      252.75      290.81     15.49 o 
   2   8   5      165.03      187.25     21.54 o 
   3   8   5     2121.17     2012.21     26.49 o 
   4   8   5      205.47      194.07     16.70 o 
   5   8   5     2659.66     2619.56     38.25 o 
   6   8   5      818.00      878.00     33.05 o 
   7   8   5      779.21      723.89     20.95 o 
   8   8   5      352.28      315.82     21.89 o 
   9   8   5        6.00       30.00     14.67 o 
  10   8   5       58.78       67.52     20.66 o 
  11   8   5      696.92      839.67     66.64 o 
 -13   9   5      346.95      392.04     30.60 o 
 -12   9   5      216.02      224.54     23.77 o 
 -11   9   5      413.03      410.39     24.76 o 
 -10   9   5      104.98      104.72     15.42 o 
  -9   9   5      507.06      475.85     20.48 o 
  -8   9   5        9.22        3.47     19.06 o 
  -7   9   5     1677.44     1812.70     27.74 o 
  -6   9   5     2313.22     2180.69     40.56 o 
  -5   9   5      729.68      762.53     21.31 o 
  -4   9   5       32.53       28.06     16.46 o 
  -3   9   5      426.79      431.94     13.57 o 
  -2   9   5     1602.42     1587.87     18.88 o 
  -1   9   5     1946.84     1969.82     31.07 o 
   0   9   5      926.45      959.95     18.98 o 
   1   9   5      175.85      187.95     14.70 o 
   2   9   5     1623.13     1451.82     25.49 o 
   3   9   5      197.65      202.28     16.48 o 
   4   9   5      426.10      452.79     18.84 o 
   5   9   5     4417.37     4204.40     45.36 o 
   6   9   5      275.19      276.28     17.26 o 
   7   9   5       25.61       21.49     14.49 o 
   8   9   5       28.92       34.85     14.10 o 
   9   9   5      291.45      296.70     18.00 o 
  10   9   5       34.09       43.64     20.33 o 
  11   9   5       14.39       14.67     22.26 o 
 -13  10   5      169.55      182.30     24.99 o 
 -12  10   5       47.77       46.78     46.58 o 
 -11  10   5      449.69      441.80     25.24 o 
 -10  10   5      104.50      122.83     16.18 o 
  -9  10   5        1.10        3.45     17.14 o 
  -8  10   5     2808.34     2712.49     33.48 o 
  -7  10   5      689.43      613.63     42.57 o 
  -6  10   5      379.66      386.72     27.45 o 
  -5  10   5      587.14      587.10     20.54 o 
  -4  10   5      417.05      409.43     19.76 o 
  -3  10   5     2600.17     2589.12     31.62 o 
  -2  10   5       24.49       33.43     12.65 o 
  -1  10   5      871.28     1070.01     21.30 o 
   0  10   5     3849.82     3389.60     31.26 o 
   1  10   5      162.29      169.52     16.12 o 
   2  10   5      589.63      637.26     21.13 o 
   3  10   5      218.36      246.29     16.90 o 
   4  10   5      213.41      175.92     16.47 o 
   5  10   5      674.74      681.30     20.57 o 
   6  10   5     2419.44     2388.99     32.39 o 
   7  10   5       32.82       37.40     15.30 o 
   8  10   5      145.38      129.97     16.17 o 
   9  10   5      122.07      156.72     33.66 o 
  10  10   5       20.86      -19.87     30.60 o 
  11  10   5      490.11      504.81     61.88 o 
 -13  11   5      219.10      218.96     36.72 o 
 -12  11   5       21.45       -2.01     20.43 o 
 -11  11   5        0.98      -13.88     23.12 o 
 -10  11   5       18.99       10.73     18.51 o 
  -9  11   5     1811.90     1699.70     29.17 o 
  -8  11   5      341.35      365.91     18.45 o 
  -7  11   5      610.91      595.27     20.14 o 
  -6  11   5     1163.61     1130.64     24.46 o 
  -5  11   5      421.20      431.15     26.13 o 
  -4  11   5     1047.96     1033.54     23.87 o 
  -3  11   5     2434.02     2431.95     32.13 o 
  -2  11   5     6861.12     6664.56    150.17 o 
  -1  11   5      406.55      399.55     16.92 o 
   0  11   5      715.81      658.84     18.95 o 
   1  11   5      188.96      194.76     17.00 o 
   2  11   5      325.32      397.76     18.44 o 
   3  11   5      261.71      304.76     17.59 o 
   4  11   5      512.41      574.36     19.87 o 
   5  11   5     1354.69     1303.82     29.43 o 
   6  11   5      434.43      409.68     18.88 o 
   7  11   5      128.27      157.49     16.81 o 
   8  11   5       26.92       11.67     19.43 o 
   9  11   5       38.07        9.29     19.43 o 
  10  11   5       44.77       44.73     20.72 o 
 -13  12   5       39.26       11.56     35.36 o 
 -12  12   5       23.89       50.76     42.16 o 
 -11  12   5      296.42      289.52     25.21 o 
 -10  12   5      410.70      407.96     25.24 o 
  -9  12   5       32.19       21.70     15.28 o 
  -8  12   5     1279.59     1225.77     26.17 o 
  -7  12   5      116.71       94.23     15.92 o 
  -6  12   5      531.46      485.39     20.15 o 
  -5  12   5      592.17      623.72     21.31 o 
  -4  12   5      664.84      635.69     21.98 o 
  -3  12   5     1886.74     1829.87     29.06 o 
  -2  12   5      170.82      170.20     24.11 o 
  -1  12   5      601.20      678.49     30.90 o 
   0  12   5     3194.19     3087.68     65.67 o 
   1  12   5       53.89       51.71     15.97 o 
   2  12   5       20.93      -14.43     15.18 o 
   3  12   5     1473.81     1460.15     25.91 o 
   4  12   5      125.19      115.02     15.87 o 
   5  12   5       78.53       63.69     18.64 o 
   6  12   5      179.34      166.10     17.31 o 
   7  12   5      232.29      238.27     22.38 o 
   8  12   5       54.78       29.06     19.43 o 
   9  12   5        7.48       22.13     46.92 o 
  10  12   5      117.22      151.67     23.84 o 
 -12  13   5       10.62      -10.88     33.32 o 
 -11  13   5       14.48       26.80     22.10 o 
 -10  13   5      779.15      741.19     29.80 o 
  -9  13   5       94.74       89.90     20.88 o 
  -8  13   5      102.06       99.66     16.35 o 
  -7  13   5        4.54        1.42     20.85 o 
  -6  13   5      831.95      850.46     28.80 o 
  -5  13   5     1668.37     1721.29     42.50 o 
  -4  13   5       38.90       37.61     16.87 o 
  -3  13   5      320.69      324.27     24.30 o 
  -2  13   5     3497.15     3392.62     91.80 o 
  -1  13   5      918.41      990.42     40.12 o 
   0  13   5        0.09        9.53     14.92 o 
   1  13   5     1336.87     1426.68     25.34 o 
   2  13   5     1463.12     1457.22     25.75 o 
   3  13   5      222.22      220.65     16.77 o 
   4  13   5      977.94     1023.50     38.76 o 
   5  13   5      145.11      195.62     17.56 o 
   6  13   5      354.16      334.26     19.30 o 
   7  13   5        0.12      -19.39     26.18 o 
   8  13   5       82.15       40.43     20.90 o 
   9  13   5      123.74       81.79     23.53 o 
  10  13   5       15.93       23.12     37.40 o 
 -12  14   5       75.32       90.44     36.04 o 
 -11  14   5      844.09      803.77     33.17 o 
 -10  14   5       51.78       78.70     21.62 o 
  -9  14   5       55.92       51.76     21.76 o 
  -8  14   5       46.49       66.25     16.73 o 
  -7  14   5      223.83      198.28     18.18 o 
  -6  14   5      397.94      382.11     19.56 o 
  -5  14   5     1365.61     1386.59     27.33 o 
  -4  14   5     2781.96     2573.14     90.78 o 
  -3  14   5       89.31      115.30     22.74 o 
  -2  14   5       92.24      115.14     22.65 o 
  -1  14   5      266.24      297.43     24.30 o 
   0  14   5      522.06      540.49     20.17 o 
   1  14   5        5.51       17.30     15.37 o 
   2  14   5      451.63      459.16     23.60 o 
   3  14   5      528.02      565.37     24.43 o 
   4  14   5      772.33      764.71     34.55 o 
   5  14   5       13.42       13.46     18.56 o 
   6  14   5       26.76       50.68     20.74 o 
   7  14   5       22.38       31.96     21.07 o 
   8  14   5      117.32      104.99     23.19 o 
   9  14   5       30.19       -0.29     43.52 o 
 -11  15   5        0.75      -20.32     58.48 o 
 -10  15   5      319.85      322.01    104.72 o 
  -9  15   5       12.31       10.32     21.39 o 
  -8  15   5      205.99      187.75     22.84 o 
  -7  15   5       20.38       -0.88     16.58 o 
  -6  15   5     1011.03      966.18     50.67 o 
  -5  15   5      590.52      574.64     26.39 o 
  -4  15   5        6.29       14.54     20.71 o 
  -3  15   5      346.13      341.36     25.43 o 
  -2  15   5      552.36      532.92     26.72 o 
  -1  15   5        2.21       -3.35     20.71 o 
   0  15   5       56.96       63.82     22.22 o 
   1  15   5      773.70      736.34     21.92 o 
   2  15   5     1213.71     1273.38     25.95 o 
   3  15   5       11.25       -2.42     22.69 o 
   4  15   5      242.29      228.48     18.44 o 
   5  15   5      178.67      156.93     34.34 o 
   6  15   5      254.04      300.68     23.81 o 
   7  15   5       22.51        8.08     24.14 o 
   8  15   5      168.19      172.62     25.00 o 
 -10  16   5       59.79       59.02     23.55 o 
  -9  16   5        8.91       11.69     22.32 o 
  -8  16   5       14.83       18.14     20.91 o 
  -7  16   5       74.03       63.24     21.64 o 
  -6  16   5       50.44       59.24     20.66 o 
  -5  16   5       59.76       93.32     39.10 o 
  -4  16   5     1461.23     1438.05     36.19 o 
  -3  16   5      949.81      928.63     31.15 o 
  -2  16   5      178.35      179.36     23.99 o 
  -1  16   5      639.81      648.43     37.40 o 
   0  16   5      877.63      834.15     31.65 o 
   1  16   5       45.04       34.06     25.16 o 
   2  16   5       33.73       17.80     16.20 o 
   3  16   5      886.53      974.97     25.13 o 
   4  16   5      946.05     1014.30     32.30 o 
   5  16   5      132.77      148.56     22.85 o 
   6  16   5        7.51       15.17     38.08 o 
   7  16   5       86.82       73.53     23.34 o 
   8  16   5       38.63        2.77     23.53 o 
 -10  17   5      255.40      263.16     40.12 o 
  -9  17   5      355.75      373.80     28.61 o 
  -8  17   5        7.27       12.01     22.35 o 
  -7  17   5        2.48       30.18     22.35 o 
  -6  17   5      847.02      841.92     47.94 o 
  -5  17   5      279.83      278.57     23.77 o 
  -4  17   5       51.31       48.85     28.56 o 
  -3  17   5      133.44      129.85     22.65 o 
  -2  17   5      145.90      165.80     23.71 o 
  -1  17   5        0.27       35.36     26.52 o 
   0  17   5        1.56       -0.55     21.98 o 
   1  17   5       10.44       18.39     49.64 o 
   2  17   5      744.58      843.20     57.80 o 
   3  17   5       53.51       34.17     21.36 o 
   4  17   5       70.59       78.55     21.56 o 
   5  17   5       13.46        9.62     22.35 o 
   6  17   5      272.28      270.12     25.81 o 
   7  17   5       67.09       25.84     40.12 o 
  -9  18   5       29.63      -23.06     23.06 o 
  -8  18   5      306.85      322.93     27.89 o 
  -7  18   5        0.18       -3.55     22.32 o 
  -6  18   5      106.22      120.18     24.48 o 
  -5  18   5      186.20      199.89     23.98 o 
  -4  18   5     1085.69     1123.45     34.74 o 
  -3  18   5        6.42       -3.74     39.10 o 
  -2  18   5        9.59       -5.26     24.48 o 
  -1  18   5      148.34      159.32     29.58 o 
   0  18   5      138.83      125.03     23.06 o 
   1  18   5        0.20       54.25     61.20 o 
   2  18   5      162.06      142.80     38.08 o 
   3  18   5       83.34       48.28     37.40 o 
   4  18   5      568.71      567.55     29.23 o 
   5  18   5       20.13       14.66     23.04 o 
   6  18   5        9.52        0.68     38.08 o 
  -8  19   5       18.11       49.30     24.04 o 
  -7  19   5        4.55       -2.38     22.60 o 
  -6  19   5       15.52       34.68     23.56 o 
  -5  19   5        0.90      -13.26     22.12 o 
  -4  19   5       14.95       40.22     23.32 o 
  -3  19   5       14.81       52.28     35.36 o 
  -2  19   5      308.67      295.66     26.72 o 
  -1  19   5      183.73      222.91     26.04 o 
   0  19   5       45.86       51.34     32.64 o 
   1  19   5      177.30      123.08     39.44 o 
   2  19   5      554.41      573.23     50.32 o 
   3  19   5       51.08       39.44     40.12 o 
   4  19   5        0.47      -32.64     38.08 o 
   5  19   5       82.15      119.68     42.84 o 
  -7  20   5       54.64       50.64     51.34 o 
  -6  20   5       32.14       49.28     24.73 o 
  -5  20   5       15.96       40.17     24.03 o 
  -4  20   5      671.69      649.51     31.69 o 
  -3  20   5       16.98       23.19     24.11 o 
  -2  20   5       11.48       24.97     23.51 o 
  -1  20   5        3.24       20.73     23.43 o 
   0  20   5      138.63      151.64     38.08 o 
   1  20   5       76.87      139.40     37.40 o 
   2  20   5       37.19       19.04     41.48 o 
   3  20   5       55.08       98.60     42.84 o 
   4  20   5      708.64      767.03     54.40 o 
  -6  21   5      326.84      329.80     41.48 o 
  -5  21   5       19.42       44.38     24.99 o 
  -4  21   5       15.89       27.10     23.77 o 
  -3  21   5       28.71       56.28     25.45 o 
  -2  21   5      417.38      459.01     30.30 o 
  -1  21   5        6.30       15.64     38.08 o 
   1  21   5        5.71      -17.00     38.76 o 
   2  21   5        6.54       18.36     40.12 o 
  -2  22   5       54.79       84.32     38.76 o 
  -1  22   5        5.78       61.20     38.76 o 
 -12   0   6       23.01       -7.48     25.16 o 
 -10   0   6      228.35      265.88     29.92 o 
  -8   0   6     4134.23     4415.86     34.17 o 
  -6   0   6      453.12      392.88     13.95 o 
  -4   0   6       31.07       71.10      9.97 o 
  -2   0   6     4514.03     4850.53    102.54 o 
   0   0   6    12104.35    12599.80    103.97 o 
   2   0   6        6.54       -0.86     10.77 o 
   4   0   6     4892.61     4558.48     77.86 o 
   6   0   6       80.19       24.85     16.81 o 
   8   0   6     1592.04     1474.90     44.88 o 
  10   0   6       15.34        4.76     25.16 o 
  12   0   6      353.82      431.80     36.04 o 
 -12   1   6      385.54      429.77     23.56 o 
 -11   1   6       40.23       18.61     59.84 o 
 -10   1   6      909.79      989.19     22.00 o 
  -9   1   6        4.91       24.18     13.51 o 
  -8   1   6      464.12      525.87     14.75 o 
  -7   1   6       17.62        6.74      9.45 o 
  -6   1   6     2032.99     2153.01     16.21 o 
  -5   1   6      125.97      141.18      8.21 o 
  -4   1   6      132.97      165.91     10.13 o 
  -3   1   6     3819.70     4005.31     48.55 o 
  -2   1   6     2648.58     2858.89     39.63 o 
  -1   1   6        5.14        2.80      7.13 o 
   0   1   6     2062.32     2240.02     15.44 o 
   1   1   6      258.69      291.60      8.76 o 
   2   1   6     1699.85     1617.41     13.74 o 
   3   1   6       21.68        6.50     10.98 o 
   4   1   6     2160.17     2100.77     44.15 o 
   5   1   6        6.98        4.48     11.46 o 
   6   1   6     4052.09     3884.69     32.11 o 
   7   1   6        3.40       15.61     11.07 o 
   8   1   6      240.48      242.12     19.23 o 
   9   1   6      103.58      116.91     17.31 o 
  10   1   6     1110.51     1060.24     29.81 o 
  11   1   6        0.03      -17.41     18.70 o 
  12   1   6       24.62       11.75     19.47 o 
 -12   2   6      330.01      317.24     21.87 o 
 -11   2   6       62.19       36.42     24.48 o 
 -10   2   6      729.60      810.50     25.16 o 
  -9   2   6        5.62       29.86     19.25 o 
  -8   2   6     5161.29     5014.81     37.87 o 
  -7   2   6      241.35      276.13     13.10 o 
  -6   2   6     2186.13     2165.39     25.47 o 
  -5   2   6      487.31      584.38      9.43 o 
  -4   2   6      376.15      428.58     11.97 o 
  -3   2   6     3479.77     3708.89     31.90 o 
  -2   2   6       25.23       25.59      8.04 o 
  -1   2   6       29.76       88.60      7.60 o 
   0   2   6     4624.87     4661.01     37.71 o 
   1   2   6       33.15       42.97      7.61 o 
   2   2   6     5599.40     6020.39     73.69 o 
   3   2   6       36.98       45.18     11.13 o 
   4   2   6     2689.06     2689.79     30.31 o 
   5   2   6        7.05       -7.80     11.54 o 
   6   2   6      293.81      300.96     16.03 o 
   7   2   6        8.03       13.87     12.68 o 
   8   2   6     1439.27     1462.84     29.29 o 
   9   2   6        9.99       17.59     30.26 o 
  10   2   6       32.81       20.89     14.52 o 
  11   2   6       70.33       69.50     18.73 o 
  12   2   6      501.05      475.18     26.18 o 
 -12   3   6     1560.68     1797.22     53.04 o 
 -11   3   6      331.91      335.49     21.39 o 
 -10   3   6        5.50        8.34     13.85 o 
  -9   3   6       15.15       19.26     14.21 o 
  -8   3   6        3.89      -13.55     13.55 o 
  -7   3   6       44.46       31.56     14.31 o 
  -6   3   6     4068.03     4155.22     62.95 o 
  -5   3   6     1838.06     1836.78     49.07 o 
  -4   3   6     4560.53     4377.90     56.86 o 
  -3   3   6      166.87      154.01     10.78 o 
  -2   3   6     3426.61     3407.96    116.12 o 
  -1   3   6      188.65      225.65      9.26 o 
   0   3   6       29.94       43.91      8.54 o 
   1   3   6     3308.33     3122.92     33.30 o 
   2   3   6    10122.51     9975.60     66.14 o 
   3   3   6      234.37      239.53     15.16 o 
   4   3   6      199.22      195.56     13.00 o 
   5   3   6       23.21        7.17     12.17 o 
   6   3   6      898.94      787.56     19.87 o 
   7   3   6      357.49      306.84     16.07 o 
   8   3   6       34.77       50.17     13.61 o 
   9   3   6       51.97       42.16     17.79 o 
  10   3   6      876.28      851.81     28.84 o 
  11   3   6      109.69       85.87     25.16 o 
  12   3   6        5.92       16.65     19.36 o 
 -12   4   6      111.51       55.76     26.52 o 
 -11   4   6       11.96      -14.26     14.26 o 
 -10   4   6       49.47       62.32     14.37 o 
  -9   4   6      427.81      386.21     17.24 o 
  -8   4   6     1218.63     1259.40     24.69 o 
  -7   4   6     1053.20     1093.76     21.37 o 
  -6   4   6     4650.44     4338.33     34.72 o 
  -5   4   6       14.56        9.07     12.59 o 
  -4   4   6     1740.60     1885.94     50.15 o 
  -3   4   6     1616.05     1732.96     30.13 o 
  -2   4   6      110.41      156.00      8.68 o 
  -1   4   6     1958.05     1931.47     31.57 o 
   0   4   6     2976.88     2838.03     19.84 o 
   1   4   6      701.39      627.88     12.02 o 
   2   4   6      806.87      943.97     13.05 o 
   3   4   6      501.64      501.66     14.37 o 
   4   4   6     2073.60     2076.01     32.98 o 
   5   4   6       42.06       33.09     24.31 o 
   6   4   6      711.67      721.50     20.14 o 
   7   4   6        0.67        3.26     13.47 o 
   8   4   6     2374.54     2232.29     31.64 o 
   9   4   6       14.72       18.45     13.82 o 
  10   4   6        6.00        6.86     18.25 o 
  11   4   6       18.91       15.75     21.09 o 
  12   4   6      167.12      174.49     38.42 o 
 -13   5   6       27.71        8.84     27.88 o 
 -12   5   6     1594.47     1721.06     51.00 o 
 -11   5   6      211.00      262.57     18.41 o 
 -10   5   6      568.80      572.14     19.43 o 
  -9   5   6      112.96      114.78     15.78 o 
  -8   5   6     1870.30     1969.75     27.02 o 
  -7   5   6      664.54      659.95     19.40 o 
  -6   5   6     4265.26     4131.97     44.16 o 
  -5   5   6     6648.59     6687.53     94.51 o 
  -4   5   6     2085.98     2123.80     25.47 o 
  -3   5   6      651.83      685.63     14.23 o 
  -2   5   6     1325.71     1250.96     19.56 o 
  -1   5   6       39.19       25.58      7.87 o 
   0   5   6      121.45      183.94      9.49 o 
   1   5   6     4660.94     4419.49     59.18 o 
   2   5   6     6205.19     5897.71     54.96 o 
   3   5   6      805.05      807.45     23.33 o 
   4   5   6      607.89      721.45     21.96 o 
   5   5   6      443.77      457.93     18.05 o 
   6   5   6      324.12      350.64     16.87 o 
   7   5   6        3.91      -11.16     17.38 o 
   8   5   6      131.26       90.66     15.04 o 
   9   5   6      579.86      529.06     20.08 o 
  10   5   6      773.52      785.68     29.43 o 
  11   5   6       95.48       87.10     22.17 o 
 -13   6   6      218.97      254.32     34.68 o 
 -12   6   6       27.91       39.31     22.44 o 
 -11   6   6      117.43      115.09     15.83 o 
 -10   6   6      442.78      368.63     17.92 o 
  -9   6   6       36.86       73.02     14.77 o 
  -8   6   6       97.09      139.91     15.55 o 
  -7   6   6     2587.84     2590.11     36.54 o 
  -6   6   6     2608.18     2439.53     43.50 o 
  -5   6   6      252.47      257.71     16.69 o 
  -4   6   6     5523.58     5482.49     64.02 o 
  -3   6   6      243.41      264.02     18.45 o 
  -2   6   6       27.68       21.24     11.51 o 
  -1   6   6     1029.71      952.34     12.47 o 
   0   6   6     8275.22     7975.76     69.96 o 
   1   6   6     4066.80     4028.29     36.61 o 
   2   6   6       11.54       12.81     13.71 o 
   3   6   6      233.16      214.49     21.25 o 
   4   6   6      616.35      608.82     18.61 o 
   5   6   6      351.81      296.09     28.46 o 
   6   6   6      194.39      211.69     15.84 o 
   7   6   6      802.48      787.84     21.40 o 
   8   6   6      849.87      815.23     22.44 o 
   9   6   6      164.14      166.86     16.32 o 
  10   6   6       17.97        0.15     19.56 o 
  11   6   6       34.50       26.28     21.20 o 
 -13   7   6      289.65      258.40     35.36 o 
 -12   7   6      429.58      444.06     25.00 o 
 -11   7   6       81.65       68.67     17.63 o 
 -10   7   6       20.40       21.61     18.31 o 
  -9   7   6       59.01       27.37     14.52 o 
  -8   7   6     1141.69     1222.24     23.28 o 
  -7   7   6       26.64        8.19     28.68 o 
  -6   7   6     1546.37     1507.91     24.96 o 
  -5   7   6     3763.40     3535.46     40.86 o 
  -4   7   6     2717.24     2659.67     29.94 o 
  -3   7   6      603.03      597.22     19.89 o 
  -2   7   6     3070.73     2797.31     97.24 o 
  -1   7   6      277.70      288.84     12.13 o 
   0   7   6     1494.23     1544.00     26.99 o 
   1   7   6     2763.12     2603.97     49.62 o 
   2   7   6     3214.75     3183.09     87.34 o 
   3   7   6     2487.10     2369.47     29.02 o 
   4   7   6     1133.57     1222.46     23.00 o 
   5   7   6      105.76       80.13     15.41 o 
   6   7   6      834.16      771.82     20.83 o 
   7   7   6        8.38      -10.34     14.30 o 
   8   7   6        4.10       -4.83     15.24 o 
   9   7   6      247.79      264.20     17.49 o 
  10   7   6      317.96      295.49     19.05 o 
  11   7   6       23.63        4.60     20.53 o 
 -13   8   6       64.96       54.40     31.96 o 
 -12   8   6       77.06       82.32     20.91 o 
 -11   8   6        1.37      -12.71     18.03 o 
 -10   8   6     1624.56     1670.83     28.27 o 
  -9   8   6      143.49      108.88     15.52 o 
  -8   8   6      217.14      202.07     16.31 o 
  -7   8   6      973.20     1051.90     23.16 o 
  -6   8   6      925.34      860.26     21.81 o 
  -5   8   6       21.79       41.02     16.45 o 
  -4   8   6     5289.10     4902.50     76.35 o 
  -3   8   6      168.48      217.33     28.31 o 
  -2   8   6      964.00      991.87     23.62 o 
  -1   8   6     1846.25     1872.04     27.09 o 
   0   8   6     1579.37     1519.99     26.01 o 
   1   8   6     1301.49     1410.57     33.76 o 
   2   8   6      549.69      541.39     17.56 o 
   3   8   6        1.53       16.21     23.05 o 
   4   8   6     1711.90     1873.22     40.03 o 
   5   8   6      124.80       99.82     15.47 o 
   6   8   6      150.87      149.20     15.93 o 
   7   8   6      719.09      712.39     21.02 o 
   8   8   6      317.36      315.72     19.44 o 
   9   8   6      293.78      301.66     18.95 o 
  10   8   6       16.70       12.17     15.94 o 
  11   8   6       73.33       29.57     31.96 o 
 -13   9   6      316.66      336.60     38.08 o 
 -12   9   6       26.26       -3.20     20.18 o 
 -11   9   6      133.94      141.11     27.88 o 
 -10   9   6      149.72      178.15     16.45 o 
  -9   9   6      542.57      537.68     20.01 o 
  -8   9   6     2468.14     2390.66     66.31 o 
  -7   9   6      549.15      528.65     22.05 o 
  -6   9   6       39.23       42.78     26.91 o 
  -5   9   6     2104.06     2045.69     28.79 o 
  -4   9   6      866.50      771.72     22.10 o 
  -3   9   6      240.10      241.27     18.27 o 
  -2   9   6     5409.79     4963.03     42.22 o 
  -1   9   6      605.27      681.79     15.50 o 
   0   9   6      409.77      346.68     14.51 o 
   1   9   6        2.30      -14.44     14.44 o 
   2   9   6      498.41      483.05     18.16 o 
   3   9   6     2181.04     2252.75     44.22 o 
   4   9   6      246.13      230.34     17.75 o 
   5   9   6      479.16      438.50     19.08 o 
   6   9   6      479.66      472.51     19.65 o 
   7   9   6      107.08      150.05     15.49 o 
   8   9   6        1.18       11.36     14.17 o 
   9   9   6      284.44      244.22     18.94 o 
  10   9   6      150.20      152.80     23.06 o 
  11   9   6       68.05       74.12     35.36 o 
 -13  10   6       14.52       -8.16     34.00 o 
 -12  10   6        0.54      -10.99     25.16 o 
 -11  10   6       77.28       89.18     39.10 o 
 -10  10   6      742.02      721.26     22.76 o 
  -9  10   6       28.56       23.24     18.30 o 
  -8  10   6        3.48      -13.74     14.87 o 
  -7  10   6       10.48        9.33     15.91 o 
  -6  10   6       85.82       79.99     16.40 o 
  -5  10   6      309.97      303.95     22.12 o 
  -4  10   6     2619.90     2519.62     39.13 o 
  -3  10   6     1374.29     1406.49     26.40 o 
  -2  10   6     1735.17     1779.08     28.60 o 
  -1  10   6       31.24       64.25     17.92 o 
   0  10   6     2578.54     2603.24     28.59 o 
   1  10   6     2879.55     2805.04     55.60 o 
   2  10   6        0.89       20.95     16.54 o 
   3  10   6      327.83      322.28     17.35 o 
   4  10   6     2618.76     2662.75     51.74 o 
   5  10   6      728.15      720.57     21.27 o 
   6  10   6       15.36       16.49     15.57 o 
   7  10   6      601.30      494.14     20.05 o 
   8  10   6        5.68       -4.85     14.16 o 
   9  10   6        1.10      -16.96     45.90 o 
  10  10   6       56.10       46.53     22.81 o 
 -13  11   6      103.27       54.40     34.68 o 
 -12  11   6       22.30       -0.30     21.62 o 
 -11  11   6       51.79       66.45     21.87 o 
 -10  11   6      237.74      215.34     23.08 o 
  -9  11   6      966.82      994.17     26.77 o 
  -8  11   6      963.67      959.47     30.61 o 
  -7  11   6        9.65       18.77     16.09 o 
  -6  11   6       51.64       35.01     16.48 o 
  -5  11   6        3.74       -0.85     17.35 o 
  -4  11   6      333.62      332.10     22.34 o 
  -3  11   6        6.21       14.69     17.40 o 
  -2  11   6     2093.60     1996.98     30.70 o 
  -1  11   6     1149.09     1246.43     48.96 o 
   0  11   6      180.44      159.57     15.21 o 
   1  11   6      352.62      407.94     17.74 o 
   2  11   6       11.72        1.61     14.64 o 
   3  11   6      819.65      839.42     26.69 o 
   4  11   6      325.65      328.30     18.35 o 
   5  11   6      261.90      273.58     17.99 o 
   6  11   6     1760.91     1746.49     30.42 o 
   7  11   6      253.97      196.58     17.51 o 
   8  11   6        0.02      -16.39     16.39 o 
   9  11   6      328.23      278.27     24.67 o 
  10  11   6      106.39      108.98     23.85 o 
 -13  12   6        7.47      -35.36     35.36 o 
 -12  12   6      169.81      189.38     25.36 o 
 -11  12   6      164.90      162.46     35.36 o 
 -10  12   6      445.19      444.50     25.72 o 
  -9  12   6       88.45       64.92     16.85 o 
  -8  12   6       64.53       53.63     25.67 o 
  -7  12   6     1244.20     1163.60     28.56 o 
  -6  12   6      349.37      303.64     18.44 o 
  -5  12   6      456.86      425.40     19.69 o 
  -4  12   6        1.93        8.20     15.92 o 
  -3  12   6      381.89      378.21     20.47 o 
  -2  12   6     1656.52     1578.12     28.26 o 
  -1  12   6       37.65       38.02     22.84 o 
   0  12   6      586.21      531.55     27.21 o 
   1  12   6      511.75      526.70     18.82 o 
   2  12   6      631.86      605.72     19.84 o 
   3  12   6       23.57       58.95     15.36 o 
   4  12   6      729.05      766.22     22.37 o 
   5  12   6     1545.59     1613.95     28.86 o 
   6  12   6       30.04       21.38     16.23 o 
   7  12   6      865.37      867.74     24.31 o 
   8  12   6      288.34      290.21     24.34 o 
   9  12   6      253.07      263.27     24.51 o 
  10  12   6       32.37      -11.56     37.40 o 
 -12  13   6       30.29      -30.60     30.60 o 
 -11  13   6       36.07       36.42     45.90 o 
 -10  13   6        2.96       42.50     21.16 o 
  -9  13   6      137.67      197.18     36.72 o 
  -8  13   6      259.47      255.62     22.43 o 
  -7  13   6        7.23      -14.71     15.75 o 
  -6  13   6       62.78       42.39     16.46 o 
  -5  13   6      153.25      154.96     19.69 o 
  -4  13   6        2.56      -18.46     18.46 o 
  -3  13   6       84.08       60.30     17.76 o 
  -2  13   6     1177.56     1163.81     32.17 o 
  -1  13   6     2836.40     2748.17     88.06 o 
   0  13   6      413.27      346.70     25.43 o 
   1  13   6       20.26       14.86     26.18 o 
   2  13   6      854.82      942.58     22.67 o 
   3  13   6      825.94      880.78     23.14 o 
   4  13   6       19.08      -12.03     15.30 o 
   5  13   6      518.04      461.61     22.78 o 
   6  13   6      480.96      454.87     20.78 o 
   7  13   6      132.77      108.91     22.00 o 
   8  13   6       66.16       37.46     22.35 o 
   9  13   6       75.64       41.51     27.54 o 
 -11  14   6      496.83      484.15     42.84 o 
 -10  14   6      132.38      117.62     23.80 o 
  -9  14   6      100.02      117.46     23.56 o 
  -8  14   6       21.92        7.50     15.52 o 
  -7  14   6      526.36      522.33     21.42 o 
  -6  14   6       46.68       28.98     16.31 o 
  -5  14   6        3.54        2.04     15.38 o 
  -4  14   6      156.22      175.78     18.17 o 
  -3  14   6      575.95      545.89     26.81 o 
  -2  14   6      743.93      697.49     28.94 o 
  -1  14   6      391.47      366.01     25.81 o 
   0  14   6        1.61       11.07     21.87 o 
   1  14   6     1115.70     1111.37     33.49 o 
   2  14   6       15.61       16.29     18.74 o 
   3  14   6      462.96      507.19     23.26 o 
   4  14   6      342.65      403.57     19.79 o 
   5  14   6      455.14      400.68     20.45 o 
   6  14   6        0.15        1.60     20.91 o 
   7  14   6      143.05       96.96     22.54 o 
   8  14   6      442.82      449.39     28.91 o 
   9  14   6       59.85       68.68     40.80 o 
 -11  15   6        0.29       23.80     35.36 o 
 -10  15   6      172.81      195.11     26.43 o 
  -9  15   6      380.15      354.85     26.43 o 
  -8  15   6       21.64       33.39     20.88 o 
  -7  15   6        8.93       -0.58     16.32 o 
  -6  15   6       28.74       41.28     16.62 o 
  -5  15   6      990.72      853.95     24.04 o 
  -4  15   6       41.77       19.65     21.38 o 
  -3  15   6      243.03      246.10     23.98 o 
  -2  15   6        1.30        4.51     21.07 o 
  -1  15   6       21.87       50.57     22.22 o 
   0  15   6     1361.65     1336.71     36.01 o 
   1  15   6       29.67       40.20     22.54 o 
   2  15   6      416.74      366.50     26.87 o 
   3  15   6      467.93      463.80     21.81 o 
   4  15   6        4.66        1.31     15.67 o 
   5  15   6      121.94      133.94     22.00 o 
   6  15   6      737.91      754.07     30.86 o 
   7  15   6      396.79      427.48     28.06 o 
   8  15   6        0.61      -10.20     37.40 o 
 -10  16   6      132.45      142.72     29.92 o 
  -9  16   6        0.10      -14.13     22.06 o 
  -8  16   6       80.67      122.72     28.56 o 
  -7  16   6      111.69      110.15     18.29 o 
  -6  16   6      108.44      111.78     21.84 o 
  -5  16   6       27.54       22.09     39.10 o 
  -4  16   6      155.58      166.72     23.43 o 
  -3  16   6     1995.40     1915.54     40.66 o 
  -2  16   6        8.95       16.13     20.90 o 
  -1  16   6       45.52       38.23     49.30 o 
   0  16   6       13.79        4.11     22.84 o 
   1  16   6      853.76      855.64     31.84 o 
   2  16   6      100.83       88.21     23.71 o 
   3  16   6      657.40      656.59     30.30 o 
   4  16   6      164.16      125.11     24.48 o 
   5  16   6      133.54      173.08     27.54 o 
   6  16   6       31.89       18.57     22.70 o 
   7  16   6        6.83        2.72     37.40 o 
  -9  17   6      308.46      318.62     27.41 o 
  -8  17   6       54.77       69.11     23.77 o 
  -7  17   6      135.60      148.81     36.72 o 
  -6  17   6       18.73       42.24     21.30 o 
  -5  17   6      907.38      788.11     44.20 o 
  -4  17   6        2.46       21.81     22.17 o 
  -3  17   6      496.18      498.02     32.64 o 
  -2  17   6       96.57      118.55     22.65 o 
  -1  17   6     1205.34     1294.71     48.96 o 
   0  17   6      299.68      314.49     26.63 o 
   1  17   6      368.93      420.84     27.98 o 
   2  17   6        3.37       19.05     24.11 o 
   3  17   6      206.43      226.84     37.06 o 
   4  17   6       49.00       20.40     36.04 o 
   5  17   6      134.75      149.60     40.12 o 
   6  17   6      267.02      386.24     46.24 o 
   7  17   6      155.43      106.08     40.12 o 
  -8  18   6        0.29        8.80     22.58 o 
  -7  18   6      364.52      323.19     66.64 o 
  -6  18   6       20.50        9.17     23.80 o 
  -5  18   6       31.72       20.73     23.55 o 
  -4  18   6        7.89       -5.35     29.92 o 
  -3  18   6      156.56      172.52     24.59 o 
  -2  18   6      208.28      224.68     24.83 o 
  -1  18   6        0.81      -12.56     22.46 o 
   0  18   6       26.74       39.49     23.91 o 
   1  18   6       63.76       70.21     51.00 o 
   2  18   6       28.12       35.81     25.50 o 
   3  18   6      117.00      189.72     39.44 o 
   4  18   6      276.35      278.80     44.20 o 
   5  18   6      137.13      198.56     44.20 o 
   6  18   6       19.51      -38.08     38.08 o 
  -7  19   6        0.04       33.92     37.40 o 
  -6  19   6        0.53      -22.53     22.53 o 
  -5  19   6      373.78      349.70     28.13 o 
  -4  19   6      232.60      258.85     26.91 o 
  -3  19   6      126.05      151.49     24.59 o 
  -2  19   6        3.02      -21.19     23.33 o 
  -1  19   6     1117.17     1100.23     48.96 o 
   0  19   6        2.26       34.75     24.47 o 
   1  19   6      136.20      155.22     35.36 o 
   2  19   6       77.91      129.20     42.16 o 
   3  19   6       61.40       12.24     41.48 o 
   4  19   6       41.90       58.48     40.80 o 
   5  19   6      200.52      238.00     46.24 o 
  -6  20   6        1.14       49.94     25.24 o 
  -5  20   6       22.13        1.54     41.82 o 
  -4  20   6       57.73       87.97     24.88 o 
  -3  20   6     1205.33     1256.00     75.82 o 
  -2  20   6        0.21       18.53     24.97 o 
  -1  20   6       50.68       66.06     51.68 o 
   0  20   6       11.13       47.94     25.96 o 
   1  20   6       79.11       93.84     38.76 o 
   2  20   6        2.73       14.96     42.16 o 
   3  20   6       81.50       59.84     41.48 o 
  -5  21   6       61.68       43.52     34.68 o 
  -4  21   6       21.18       59.29     25.16 o 
  -3  21   6       19.95       56.28     25.65 o 
  -2  21   6        4.92       94.52     39.44 o 
  -1  21   6      365.46      446.76     46.92 o 
   0  21   6        1.56      -10.20     36.72 o 
   1  21   6       67.28       89.76     41.48 o 
 -11   0   7       66.74       53.72     25.84 o 
  -9   0   7     2349.62     2261.66     53.72 o 
  -7   0   7     3009.42     2951.55     41.14 o 
  -5   0   7     1441.74     1436.54     30.87 o 
  -3   0   7     5644.26     6036.80     90.60 o 
  -1   0   7     2125.53     2466.11     26.50 o 
   1   0   7     1832.06     1685.52     21.16 o 
   3   0   7      154.99      163.57     17.71 o 
   5   0   7     2030.44     2018.65     88.06 o 
   7   0   7       10.15       22.84     15.62 o 
   9   0   7      678.15      674.55     34.68 o 
  11   0   7       97.48      110.16     27.88 o 
 -12   1   7       52.09       33.62     18.51 o 
 -11   1   7     2522.41     2661.12     46.92 o 
 -10   1   7       15.15       69.76     17.99 o 
  -9   1   7      658.46      683.55     19.84 o 
  -8   1   7       49.64       74.09     16.02 o 
  -7   1   7       24.53       15.12     12.37 o 
  -6   1   7      153.60      165.58     10.94 o 
  -5   1   7     5106.06     5166.48     40.63 o 
  -4   1   7      173.37      171.17      7.99 o 
  -3   1   7     2420.92     2210.39     16.87 o 
  -2   1   7       42.36       37.11     11.66 o 
  -1   1   7     3232.74     3505.51     48.45 o 
   0   1   7       23.99       40.75      8.64 o 
   1   1   7      854.56      918.08     12.42 o 
   2   1   7      450.84      415.12     10.57 o 
   3   1   7     1359.84     1364.84     19.23 o 
   4   1   7       74.49       70.91     12.42 o 
   5   1   7      128.31      102.14     12.56 o 
   6   1   7       11.24       20.34     11.11 o 
   7   1   7       24.20       36.52     11.10 o 
   8   1   7        1.49       -6.93     12.52 o 
   9   1   7       54.86       56.23     23.12 o 
  10   1   7        2.67       15.31     17.02 o 
  11   1   7      409.16      418.87     24.76 o 
 -12   2   7       49.62       26.59     18.73 o 
 -11   2   7        4.96       -7.67     17.55 o 
 -10   2   7        8.57        9.86     35.02 o 
  -9   2   7      579.87      619.17     23.50 o 
  -8   2   7       44.42       61.84     19.47 o 
  -7   2   7     1989.53     2051.87     24.94 o 
  -6   2   7      391.16      440.90     20.61 o 
  -5   2   7        2.38        7.58     11.72 o 
  -4   2   7      366.42      406.52     13.08 o 
  -3   2   7     4929.89     4857.21     44.88 o 
  -2   2   7       25.13       33.52      8.45 o 
  -1   2   7      101.35      104.93      8.80 o 
   0   2   7      149.91      135.77      9.16 o 
   1   2   7     2085.31     2231.22     18.75 o 
   2   2   7      701.91      705.46     16.01 o 
   3   2   7       78.53      108.21     12.25 o 
   4   2   7      205.41      218.77     13.47 o 
   5   2   7     2024.60     2088.00     26.27 o 
   6   2   7       66.76       43.39     10.23 o 
   7   2   7      225.63      221.34     15.55 o 
   8   2   7      192.57      193.41     15.40 o 
   9   2   7      315.10      271.29     19.95 o 
  10   2   7       87.52       73.68     24.48 o 
  11   2   7        0.52       -3.92     41.14 o 
 -12   3   7      119.30      110.38     33.66 o 
 -11   3   7      457.11      436.79     23.06 o 
 -10   3   7        1.08       -6.05     30.94 o 
  -9   3   7        3.18       -2.72     25.50 o 
  -8   3   7      837.09      926.27     27.59 o 
  -7   3   7     1073.41     1032.15     20.84 o 
  -6   3   7       71.34       71.21     16.14 o 
  -5   3   7     6887.60     6525.39     52.41 o 
  -4   3   7     1126.32     1150.11     18.62 o 
  -3   3   7     1556.16     1533.15     33.66 o 
  -2   3   7     5334.02     4830.60     93.78 o 
  -1   3   7     1082.92     1131.02     12.58 o 
   0   3   7       46.22       64.81      8.73 o 
   1   3   7      855.69      860.77     14.80 o 
   2   3   7      493.99      480.19     13.45 o 
   3   3   7     3210.15     2962.81     26.34 o 
   4   3   7     1312.79     1285.01     24.24 o 
   5   3   7       49.98       73.61     12.56 o 
   6   3   7       85.03       63.76     14.22 o 
   7   3   7      344.52      366.58     18.13 o 
   8   3   7      152.97      144.75     15.24 o 
   9   3   7      100.83       86.93     15.27 o 
  10   3   7      299.71      307.27     22.17 o 
  11   3   7      650.84      703.89     29.02 o 
 -11   4   7      705.97      722.32     35.02 o 
 -10   4   7        0.49      -18.03     18.03 o 
  -9   4   7      148.46      158.63     15.63 o 
  -8   4   7      119.06      133.36     15.63 o 
  -7   4   7     1798.40     1888.20     64.40 o 
  -6   4   7      178.06      223.60     16.11 o 
  -5   4   7     1459.45     1482.28     54.54 o 
  -4   4   7       26.96       34.65     19.24 o 
  -3   4   7     1843.34     1824.67     45.54 o 
  -2   4   7      879.60      943.78     22.18 o 
  -1   4   7      146.21      125.81     10.40 o 
   0   4   7       45.72       64.65     15.36 o 
   1   4   7     4134.48     4112.05     42.51 o 
   2   4   7      283.23      273.63     12.05 o 
   3   4   7       13.94        6.76     11.75 o 
   4   4   7      824.96      770.85     17.25 o 
   5   4   7      506.44      507.62     18.05 o 
   6   4   7       16.91       24.81     13.60 o 
   7   4   7       20.61       14.76     13.71 o 
   8   4   7      278.06      283.90     23.80 o 
   9   4   7      227.41      241.05     17.48 o 
  10   4   7       24.68       27.54     20.68 o 
  11   4   7      194.03      224.68     18.64 o 
 -12   5   7      540.83      545.35     36.04 o 
 -11   5   7      510.49      525.88     41.14 o 
 -10   5   7       21.77        5.11     18.73 o 
  -9   5   7       43.60       78.48     23.15 o 
  -8   5   7      146.39      149.43     15.90 o 
  -7   5   7        6.95       30.34     15.29 o 
  -6   5   7     1292.27     1365.02     23.82 o 
  -5   5   7     1974.40     2089.17     27.35 o 
  -4   5   7      129.41      116.42     12.06 o 
  -3   5   7       82.26       73.07     19.52 o 
  -2   5   7     2004.14     1796.75     54.73 o 
  -1   5   7      727.46      799.76     12.45 o 
   0   5   7        3.99        9.13      9.31 o 
   1   5   7      572.91      585.21     13.45 o 
   2   5   7     1253.37     1289.46     19.07 o 
   3   5   7     3848.56     3708.91     29.90 o 
   4   5   7     2704.33     2771.91     34.36 o 
   5   5   7      393.97      429.38     17.95 o 
   6   5   7        0.62      -13.47     13.47 o 
   7   5   7     1859.49     1773.57     29.05 o 
   8   5   7      114.06      108.47     14.83 o 
   9   5   7      218.15      219.98     17.47 o 
  10   5   7      250.94      245.01     24.25 o 
  11   5   7       24.53       40.78     22.32 o 
 -13   6   7      172.98      135.32     33.32 o 
 -12   6   7       60.29       36.04     28.56 o 
 -11   6   7      222.60      265.08     22.10 o 
 -10   6   7      107.05      106.71     30.60 o 
  -9   6   7       71.88       83.77     15.30 o 
  -8   6   7        4.17        7.10     14.78 o 
  -7   6   7      248.63      250.02     17.33 o 
  -6   6   7       78.81       85.51     16.17 o 
  -5   6   7     1498.57     1462.07     24.37 o 
  -4   6   7      283.17      299.92     16.74 o 
  -3   6   7      712.95      710.44     18.70 o 
  -2   6   7      167.50      152.54     12.92 o 
  -1   6   7     1640.48     1635.28     20.11 o 
   0   6   7       28.71       31.35      9.76 o 
   1   6   7     4361.90     4088.38     37.77 o 
   2   6   7      439.36      502.36     27.05 o 
   3   6   7       30.64       44.50     16.90 o 
   4   6   7      441.05      510.46     19.01 o 
   5   6   7      240.76      271.40     21.50 o 
   6   6   7      371.75      358.98     17.38 o 
   7   6   7       38.64       12.65     22.86 o 
   8   6   7      178.13      219.63     19.87 o 
   9   6   7      610.82      616.98     21.82 o 
  10   6   7        0.61      -15.19     15.19 o 
  11   6   7       11.41       -6.12     31.28 o 
 -13   7   7      175.62      138.72     33.32 o 
 -12   7   7      191.16      139.40     31.28 o 
 -11   7   7       34.46        0.82     18.73 o 
 -10   7   7        4.70      -13.21     17.54 o 
  -9   7   7      612.68      609.49     37.87 o 
  -8   7   7       14.73       23.78     14.69 o 
  -7   7   7       82.75       77.72     15.79 o 
  -6   7   7      710.29      697.31     20.51 o 
  -5   7   7      713.12      752.76     21.13 o 
  -4   7   7     2125.07     1949.05     41.95 o 
  -3   7   7      329.51      277.66     18.05 o 
  -2   7   7        4.79       -3.81     11.21 o 
  -1   7   7     1151.47     1164.24     24.07 o 
   0   7   7       42.14       42.89     11.47 o 
   1   7   7       91.08       73.47     12.69 o 
   2   7   7      273.95      238.49     15.81 o 
   3   7   7     3614.94     3555.57     64.78 o 
   4   7   7        5.65       -5.21     13.90 o 
   5   7   7       81.63       87.39     17.23 o 
   6   7   7       47.65       31.16     14.78 o 
   7   7   7     1013.44      995.61     23.93 o 
   8   7   7        6.49       15.22     14.65 o 
   9   7   7      151.59      158.19     17.21 o 
  10   7   7      196.05      263.65     19.53 o 
 -13   8   7       53.13       51.00     31.96 o 
 -12   8   7       21.99      -14.28     29.92 o 
 -11   8   7      308.01      317.45     24.03 o 
 -10   8   7      406.86      402.55     22.76 o 
  -9   8   7      137.19      129.10     16.53 o 
  -8   8   7      109.42      111.66     15.40 o 
  -7   8   7        7.02       23.97     15.22 o 
  -6   8   7      268.01      295.68     18.05 o 
  -5   8   7      349.62      359.05     18.71 o 
  -4   8   7      585.95      599.11     20.65 o 
  -3   8   7       38.09       32.83     16.58 o 
  -2   8   7        3.69      -16.85     16.85 o 
  -1   8   7     1498.50     1528.12     31.69 o 
   0   8   7        4.08       13.40     17.71 o 
   1   8   7     1876.97     1926.56     25.56 o 
   2   8   7      997.07      994.97     34.43 o 
   3   8   7      773.27      786.45     24.59 o 
   4   8   7      126.87      138.05     21.47 o 
   5   8   7     1307.86     1289.66     25.41 o 
   6   8   7      234.49      187.74     16.51 o 
   7   8   7      239.62      269.46     17.75 o 
   8   8   7      195.92      181.20     24.76 o 
   9   8   7      334.33      357.77     20.47 o 
  10   8   7        6.63       -8.50     16.25 o 
 -13   9   7        2.46      -24.48     31.28 o 
 -12   9   7      166.59      204.68     34.68 o 
 -11   9   7       21.04        9.52     20.68 o 
 -10   9   7       11.50       -0.68     15.35 o 
  -9   9   7      264.78      272.05     17.76 o 
  -8   9   7       17.36        9.74     15.14 o 
  -7   9   7       68.94       81.93     15.83 o 
  -6   9   7      163.04      162.61     23.74 o 
  -5   9   7      101.31       86.58     17.00 o 
  -4   9   7      370.89      322.61     23.01 o 
  -3   9   7      817.74      797.37     25.90 o 
  -2   9   7       92.86       76.07     18.61 o 
  -1   9   7     1646.47     1520.58     27.58 o 
   0   9   7       29.78        8.47     17.75 o 
   1   9   7      252.28      283.35     16.75 o 
   2   9   7     1613.03     1755.35     44.49 o 
   3   9   7      985.37      957.83     27.95 o 
   4   9   7     1043.62     1179.64     24.21 o 
   5   9   7      206.12      194.35     16.39 o 
   6   9   7       43.07       46.23     17.63 o 
   7   9   7      238.19      298.73     18.42 o 
   8   9   7       26.27       15.28     16.11 o 
   9   9   7       12.70       17.22     16.17 o 
  10   9   7      232.54      184.28     36.72 o 
 -13  10   7        8.62       32.64     33.32 o 
 -12  10   7        5.11        6.80     32.64 o 
 -11  10   7      206.01      140.86     22.84 o 
 -10  10   7      266.80      211.38     18.44 o 
  -9  10   7      196.26      223.79     18.18 o 
  -8  10   7        3.00        3.62     15.39 o 
  -7  10   7      195.72      207.17     16.74 o 
  -6  10   7     1206.33     1136.94     24.59 o 
  -5  10   7       48.17       42.46     15.68 o 
  -4  10   7      139.80      162.41     17.49 o 
  -3  10   7      530.36      588.31     27.28 o 
  -2  10   7      968.86      848.68     23.68 o 
  -1  10   7       87.46      140.79     18.82 o 
   0  10   7      252.78      273.81     36.04 o 
   1  10   7      309.44      310.90     25.08 o 
   2  10   7      178.78      192.55     15.64 o 
   3  10   7      218.57      225.64     16.41 o 
   4  10   7       79.93       78.74     15.74 o 
   5  10   7     2115.18     2062.36     40.06 o 
   6  10   7        1.09      -11.83     20.26 o 
   7  10   7       14.42       12.96     15.50 o 
   8  10   7       50.82       30.51     16.13 o 
   9  10   7      264.58      265.89     19.96 o 
  10  10   7       84.29      115.60     36.72 o 
 -13  11   7        1.76        9.52     36.72 o 
 -12  11   7       68.97       13.60     31.96 o 
 -11  11   7       37.39       16.39     21.98 o 
 -10  11   7       46.57       61.95     21.62 o 
  -9  11   7      789.58      776.77     29.54 o 
  -8  11   7      945.54      969.69     32.70 o 
  -7  11   7      957.24      896.89     32.85 o 
  -6  11   7      998.04      956.90     23.90 o 
  -5  11   7      465.03      444.23     20.14 o 
  -4  11   7      212.21      184.58     17.87 o 
  -3  11   7        5.53       -7.13     16.67 o 
  -2  11   7      620.55      690.83     23.14 o 
  -1  11   7     1490.71     1424.13     27.97 o 
   0  11   7       11.03       24.15     21.62 o 
   1  11   7     1348.07     1380.52     33.88 o 
   2  11   7       99.14      111.97     15.66 o 
   3  11   7      155.68      161.05     16.18 o 
   4  11   7      564.22      512.10     28.51 o 
   5  11   7       59.62       39.24     15.75 o 
   6  11   7      304.95      240.31     17.68 o 
   7  11   7      787.36      765.08     23.38 o 
   8  11   7       60.07       29.19     16.74 o 
   9  11   7       28.31      -15.53     23.02 o 
 -12  12   7        1.17       -6.80     35.36 o 
 -11  12   7        1.74       -1.86     22.06 o 
 -10  12   7      462.80      446.90     34.68 o 
  -9  12   7      131.38      126.12     17.66 o 
  -8  12   7       42.50       48.40     16.58 o 
  -7  12   7      263.00      259.41     18.17 o 
  -6  12   7       78.44       88.96     16.34 o 
  -5  12   7        6.79       15.72     15.98 o 
  -4  12   7      107.84      104.55     16.97 o 
  -3  12   7      940.02      895.61     24.06 o 
  -2  12   7     1007.59      905.26     24.62 o 
  -1  12   7      237.14      255.98     24.59 o 
   0  12   7      858.65      832.11     29.33 o 
   1  12   7      162.64      119.81     21.49 o 
   2  12   7       61.16       76.06     21.68 o 
   3  12   7       26.62       18.92     15.32 o 
   4  12   7      354.49      381.76     23.95 o 
   5  12   7      131.70      155.53     33.13 o 
   6  12   7      147.88      156.65     17.87 o 
   7  12   7       10.47        2.06     15.70 o 
   8  12   7        5.07       11.87     20.13 o 
   9  12   7       76.73       47.60     36.04 o 
 -12  13   7        1.40      -35.36     35.36 o 
 -11  13   7       47.95       35.74     53.72 o 
 -10  13   7        0.21       -2.90     36.38 o 
  -9  13   7      405.85      414.08     20.94 o 
  -8  13   7     1027.84      877.58     25.42 o 
  -7  13   7      564.45      577.95     21.59 o 
  -6  13   7       90.59       70.26     16.61 o 
  -5  13   7        1.92        5.15     16.27 o 
  -4  13   7      450.25      379.87     19.99 o 
  -3  13   7        8.49       27.24     16.57 o 
  -2  13   7      976.43      945.41     31.15 o 
  -1  13   7      399.11      416.06     25.94 o 
   0  13   7       65.83       34.44     22.06 o 
   1  13   7      414.73      442.27     27.57 o 
   2  13   7      118.99      104.49     22.65 o 
   3  13   7       11.61       42.18     37.74 o 
   4  13   7       29.00       13.64     19.08 o 
   5  13   7        5.75      -26.51     26.51 o 
   6  13   7      147.65      173.67     19.28 o 
   7  13   7      676.84      539.14     27.93 o 
   8  13   7      102.60      127.84     40.12 o 
 -11  14   7        9.82       26.52     33.32 o 
 -10  14   7      146.74      179.82     24.95 o 
  -9  14   7       27.42       49.78     21.87 o 
  -8  14   7       24.54        3.33     15.94 o 
  -7  14   7      175.49      193.80     18.27 o 
  -6  14   7      607.39      591.81     26.91 o 
  -5  14   7       20.19       22.28     22.96 o 
  -4  14   7      602.21      541.52     28.95 o 
  -3  14   7      170.09      189.65     23.02 o 
  -2  14   7      356.39      319.98     47.60 o 
  -1  14   7       19.26       32.68     28.56 o 
   0  14   7        1.94       -3.96     22.06 o 
   1  14   7      508.89      504.86     28.26 o 
   2  14   7       64.32       49.80     22.35 o 
   3  14   7      209.61      215.99     48.62 o 
   4  14   7      286.80      323.82     28.90 o 
   5  14   7      172.46      165.92     18.30 o 
   6  14   7      100.22       97.99     19.06 o 
   7  14   7      125.57      134.68     26.18 o 
   8  14   7      351.71      248.20     44.88 o 
 -10  15   7       97.96       40.80     34.00 o 
  -9  15   7       29.41       51.40     26.86 o 
  -8  15   7      149.98      157.60     23.55 o 
  -7  15   7      551.28      518.69     28.26 o 
  -6  15   7       13.50       17.23     19.82 o 
  -5  15   7       57.97       63.10     17.75 o 
  -4  15   7      566.16      517.80     27.78 o 
  -3  15   7        0.11       11.14     27.88 o 
  -2  15   7      192.17      192.87     23.36 o 
  -1  15   7      330.54      354.35     26.72 o 
   0  15   7     1284.63     1218.64     36.11 o 
   1  15   7      114.32      176.09     43.52 o 
   2  15   7      337.51      339.29     27.01 o 
   3  15   7       26.93       26.13     21.98 o 
   4  15   7       39.09       31.99     24.19 o 
   5  15   7       11.57       31.98     24.03 o 
   6  15   7       25.15       30.60     36.72 o 
   7  15   7       29.01       39.44     38.76 o 
 -10  16   7       62.75       14.96     34.68 o 
  -9  16   7       84.95      106.31     34.00 o 
  -8  16   7       35.16       48.73     22.81 o 
  -7  16   7       54.13       62.39     22.46 o 
  -6  16   7      618.11      558.92     23.00 o 
  -5  16   7       95.44      101.47     22.54 o 
  -4  16   7       38.60       42.06     21.78 o 
  -3  16   7       52.44       72.97     21.68 o 
  -2  16   7       12.89       12.39     21.30 o 
  -1  16   7       20.05        9.03     22.38 o 
   0  16   7      549.70      502.22     28.74 o 
   1  16   7        0.53       -8.65     23.51 o 
   2  16   7      653.05      681.91     31.43 o 
   3  16   7       37.22       19.76     22.65 o 
   4  16   7      408.22      448.77     30.28 o 
   5  16   7       18.20       20.40     37.40 o 
   6  16   7      113.49      176.80     40.12 o 
   7  16   7        0.14      -35.36     36.04 o 
  -9  17   7       56.03       92.48     32.64 o 
  -8  17   7      183.35      210.93     25.43 o 
  -7  17   7       56.37       93.52     50.66 o 
  -6  17   7        2.76       36.87     23.32 o 
  -5  17   7       54.71       75.61     22.32 o 
  -4  17   7      215.11      187.90     23.81 o 
  -3  17   7       81.64       71.12     22.84 o 
  -2  17   7        2.57       -6.17     21.49 o 
  -1  17   7      206.97      232.20     24.97 o 
   0  17   7      642.72      686.89     31.95 o 
   1  17   7       64.23       96.02     25.45 o 
   2  17   7       48.84       68.93     49.64 o 
   3  17   7       43.60       47.51     47.60 o 
   4  17   7        2.92        1.36     37.40 o 
   5  17   7       13.78      -25.84     38.08 o 
   6  17   7      149.22       90.44     41.48 o 
  -8  18   7       90.36      110.92     24.99 o 
  -7  18   7       75.47      101.20     25.21 o 
  -6  18   7      196.49      194.53     25.84 o 
  -5  18   7      128.87      149.59     25.16 o 
  -4  18   7       93.74      109.29     24.17 o 
  -3  18   7       10.69       18.26     22.22 o 
  -2  18   7      536.30      522.51     30.88 o 
  -1  18   7      110.28       89.97     24.59 o 
   0  18   7      183.44      143.55     27.39 o 
   1  18   7       40.70       97.71     26.91 o 
   2  18   7      572.84      615.80     33.21 o 
   3  18   7        0.02      -26.52     39.44 o 
   4  18   7      101.05       71.40     40.12 o 
   5  18   7       38.05       32.64     41.48 o 
  -7  19   7       17.39       99.28     36.72 o 
  -6  19   7       33.32       21.47     41.82 o 
  -5  19   7       11.59       56.05     44.88 o 
  -4  19   7       63.65       46.76     32.30 o 
  -3  19   7       60.36       54.81     23.68 o 
  -2  19   7       67.37       85.73     25.15 o 
  -1  19   7        6.95        6.96     24.17 o 
   0  19   7      546.15      623.47     33.57 o 
   1  19   7        4.70       48.28     41.48 o 
   2  19   7       92.28       74.80     42.16 o 
   3  19   7        1.08      -39.44     39.44 o 
   4  19   7      177.05      174.08     44.20 o 
  -6  20   7      137.84      153.68     36.72 o 
  -5  20   7        3.55        1.59     57.80 o 
  -4  20   7        8.07       62.93     26.42 o 
  -3  20   7        6.21       45.47     25.08 o 
  -2  20   7      240.64      251.44     35.02 o 
  -1  20   7      119.18      107.57     27.88 o 
   0  20   7      107.84      130.05     27.98 o 
   1  20   7        0.85        4.76     40.12 o 
   2  20   7      102.56       42.84     42.84 o 
 -12   0   8       18.50      -25.16     25.16 o 
 -10   0   8      876.04      730.99     38.08 o 
  -8   0   8      706.72      729.07     23.33 o 
  -6   0   8      460.30      540.39     22.32 o 
  -4   0   8       89.76       65.03     18.03 o 
  -2   0   8     7338.51     7041.04    136.14 o 
   0   0   8     2378.93     2552.90     28.16 o 
   2   0   8      143.36      144.40     18.59 o 
   4   0   8      303.28      284.56     20.13 o 
   6   0   8      582.90      601.74     23.23 o 
   8   0   8       15.84       23.12     22.44 o 
  10   0   8        2.80        9.52     23.80 o 
 -12   1   8       28.21       41.39     29.92 o 
 -11   1   8       53.33       26.86     17.79 o 
 -10   1   8      247.62      265.45     21.64 o 
  -9   1   8        0.88       20.12     14.48 o 
  -8   1   8       12.80        9.64     21.93 o 
  -7   1   8       15.01       -7.61     12.76 o 
  -6   1   8        1.03        8.80     16.60 o 
  -5   1   8       11.04       24.81     16.78 o 
  -4   1   8     1529.12     1508.28     16.78 o 
  -3   1   8       49.57       34.51     11.88 o 
  -2   1   8     2016.72     1906.03     24.23 o 
  -1   1   8       16.24       -4.81      9.55 o 
   0   1   8     1309.93     1458.27     17.44 o 
   1   1   8      372.03      377.83     11.16 o 
   2   1   8      244.86      264.15     12.13 o 
   3   1   8       14.82       -2.01     12.08 o 
   4   1   8     4614.90     4225.59     34.71 o 
   5   1   8       12.11       20.47     12.84 o 
   6   1   8      161.14      174.86     16.49 o 
   7   1   8        2.73       -5.21     17.76 o 
   8   1   8      221.38      192.61     15.67 o 
   9   1   8       13.64       -2.91     16.58 o 
  10   1   8      221.63      216.52     20.91 o 
  11   1   8        4.98      -25.84     25.84 o 
 -12   2   8      210.80      171.86     21.14 o 
 -11   2   8        5.59       -9.76     17.29 o 
 -10   2   8      418.77      424.96     22.84 o 
  -9   2   8      253.86      274.89     16.63 o 
  -8   2   8      677.09      684.91     19.57 o 
  -7   2   8       13.46       41.93     14.92 o 
  -6   2   8       68.35       54.13     12.81 o 
  -5   2   8      143.84      157.67     11.50 o 
  -4   2   8     1703.89     1755.95     32.12 o 
  -3   2   8      479.79      500.31     20.52 o 
  -2   2   8     2225.16     2303.75     38.35 o 
  -1   2   8        8.67        1.67      9.36 o 
   0   2   8      139.35      120.00      9.90 o 
   1   2   8      822.14      827.33     13.28 o 
   2   2   8     1075.62     1089.86     16.02 o 
   3   2   8        5.54       17.04     12.08 o 
   4   2   8      764.83      772.11     17.15 o 
   5   2   8       13.57       15.94     11.43 o 
   6   2   8     1141.98     1073.03     22.91 o 
   7   2   8       38.47       31.70     13.98 o 
   8   2   8       69.63       72.70     14.24 o 
   9   2   8       24.36       20.01     18.25 o 
  10   2   8       74.07       57.51     19.16 o 
 -12   3   8      631.61      647.73     30.60 o 
 -11   3   8      529.16      554.45     25.24 o 
 -10   3   8      709.56      683.36     31.28 o 
  -9   3   8       33.04       41.48     17.79 o 
  -8   3   8       26.36       13.71     30.26 o 
  -7   3   8        4.57      -11.56     18.27 o 
  -6   3   8      116.86      133.20     20.19 o 
  -5   3   8     2646.06     2496.02     56.27 o 
  -4   3   8     2501.00     2233.80     63.31 o 
  -3   3   8       17.64       21.36     12.76 o 
  -2   3   8      874.73      883.90     20.05 o 
  -1   3   8       11.12       14.22      9.35 o 
   0   3   8      664.06      615.26     12.05 o 
   1   3   8     1337.00     1326.09     22.20 o 
   2   3   8       17.43       -2.09     10.68 o 
   3   3   8      124.73      133.33     12.95 o 
   4   3   8     1527.18     1644.38     30.13 o 
   5   3   8      387.44      325.13     14.06 o 
   6   3   8        7.86       16.64     13.09 o 
   7   3   8       13.04       18.93     13.26 o 
   8   3   8       28.02       48.90     13.78 o 
   9   3   8        1.15       18.55     14.26 o 
  10   3   8       42.11       97.79     20.74 o 
 -12   4   8       94.64       89.08     31.28 o 
 -11   4   8        0.32      -18.68     18.68 o 
 -10   4   8      103.72      115.80     20.40 o 
  -9   4   8      386.34      392.53     48.28 o 
  -8   4   8      347.12      315.30     21.57 o 
  -7   4   8       38.83       46.62     18.47 o 
  -6   4   8      950.72      908.72     20.78 o 
  -5   4   8        8.21        7.51     22.91 o 
  -4   4   8      304.23      329.90     13.89 o 
  -3   4   8      432.44      373.67     29.15 o 
  -2   4   8     1163.03     1133.43     33.63 o 
  -1   4   8        2.83        9.23     10.71 o 
   0   4   8      765.24      731.87     12.50 o 
   1   4   8      115.85      126.60     11.15 o 
   2   4   8     1253.97     1238.47     17.22 o 
   3   4   8      100.82      107.15     12.80 o 
   4   4   8      206.37      176.31     13.08 o 
   5   4   8      260.50      234.26     15.79 o 
   6   4   8     1005.07     1023.21     23.35 o 
   7   4   8      199.89      208.76     16.61 o 
   8   4   8      135.45      141.10     16.32 o 
   9   4   8        1.56       13.52     16.05 o 
  10   4   8      168.75      129.22     22.44 o 
 -11   5   8      602.98      719.94     28.32 o 
 -10   5   8       15.54       15.98     19.22 o 
  -9   5   8      141.55      162.07     20.91 o 
  -8   5   8      217.84      169.29     19.95 o 
  -7   5   8       48.88       51.04     15.09 o 
  -6   5   8      434.39      456.73     18.48 o 
  -5   5   8     1640.59     1572.27     26.26 o 
  -4   5   8      584.54      591.52     19.25 o 
  -3   5   8      118.05       84.69     12.76 o 
  -2   5   8      295.03      290.98     14.15 o 
  -1   5   8      336.05      315.49     14.64 o 
   0   5   8      410.43      490.45     15.60 o 
   1   5   8      373.28      413.56     15.83 o 
   2   5   8      428.34      470.30     15.80 o 
   3   5   8      307.00      308.80     14.00 o 
   4   5   8      163.62      142.78     15.11 o 
   5   5   8      124.87      109.58     14.99 o 
   6   5   8        6.69        6.69     13.99 o 
   7   5   8        0.64        6.85     13.82 o 
   8   5   8      475.61      399.60     19.24 o 
   9   5   8        5.95       22.18     15.48 o 
  10   5   8       85.47       66.12     17.21 o 
 -12   6   8      207.06      150.28     33.32 o 
 -11   6   8      121.72      131.19     42.50 o 
 -10   6   8      318.82      251.53     33.66 o 
  -9   6   8      620.13      543.78     33.66 o 
  -8   6   8      172.77      175.81     16.76 o 
  -7   6   8       72.54       77.63     15.16 o 
  -6   6   8     1088.63     1020.38     22.50 o 
  -5   6   8        3.65        2.58     20.16 o 
  -4   6   8      155.20      158.41     20.83 o 
  -3   6   8     1595.88     1493.01     51.83 o 
  -2   6   8      130.95      112.81     15.11 o 
  -1   6   8        0.90      -12.55     12.55 o 
   0   6   8        5.72        5.74     12.71 o 
   1   6   8       35.98       33.15     10.31 o 
   2   6   8     1569.29     1615.23     51.85 o 
   3   6   8      443.20      528.15     18.64 o 
   4   6   8       33.77       26.54     19.23 o 
   5   6   8        4.27        8.92     13.60 o 
   6   6   8      600.53      591.87     24.78 o 
   7   6   8       82.30       64.69     14.38 o 
   8   6   8        0.67       -2.22     14.89 o 
   9   6   8       34.38       34.70     16.27 o 
  10   6   8      188.23      187.80     36.04 o 
 -12   7   8       72.01      105.40     32.64 o 
 -11   7   8      194.92      194.50     22.26 o 
 -10   7   8      427.95      419.96     37.40 o 
  -9   7   8       36.42       37.74     19.38 o 
  -8   7   8      764.19      822.07     21.59 o 
  -7   7   8       61.45       51.57     15.56 o 
  -6   7   8        1.86      -10.02     14.91 o 
  -5   7   8      646.16      585.31     20.12 o 
  -4   7   8     1111.98     1040.24     23.28 o 
  -3   7   8        1.77       -2.74     16.75 o 
  -2   7   8      119.81      121.89     12.62 o 
  -1   7   8      173.65      153.47     13.38 o 
   0   7   8      114.20      120.68     13.56 o 
   1   7   8       12.76       25.54     20.28 o 
   2   7   8      692.07      711.29     19.05 o 
   3   7   8       85.17       66.93     14.76 o 
   4   7   8        5.67        4.10     14.25 o 
   5   7   8      233.90      239.22     16.80 o 
   6   7   8      315.69      374.25     20.90 o 
   7   7   8       40.08       43.62     14.74 o 
   8   7   8      632.56      659.23     22.55 o 
   9   7   8        6.61        3.80     16.47 o 
  10   7   8      133.10       76.16     35.36 o 
 -13   8   8      101.80       73.44     36.72 o 
 -12   8   8      247.48      274.72     36.72 o 
 -11   8   8       55.33       17.01     19.26 o 
 -10   8   8      328.88      299.66     32.30 o 
  -9   8   8      130.46      130.36     29.44 o 
  -8   8   8        6.21        7.41     13.98 o 
  -7   8   8        4.23       -1.36     14.76 o 
  -6   8   8     1633.37     1615.42     26.91 o 
  -5   8   8      149.07      185.58     17.40 o 
  -4   8   8       35.89       52.69     16.75 o 
  -3   8   8      242.94      224.80     18.18 o 
  -2   8   8      107.09      154.22     18.55 o 
  -1   8   8      576.15      506.63     21.10 o 
   0   8   8      160.17      143.42     18.62 o 
   1   8   8        1.49       36.87     21.01 o 
   2   8   8      435.37      434.58     17.23 o 
   3   8   8       77.10      112.35     14.98 o 
   4   8   8        3.95      -11.88     24.92 o 
   5   8   8      681.24      663.21     21.10 o 
   6   8   8       85.50       69.59     15.50 o 
   7   8   8       82.17       92.10     15.94 o 
   8   8   8       44.44        8.16     15.87 o 
   9   8   8        0.60      -12.94     16.09 o 
 -13   9   8       76.84       48.28     36.04 o 
 -12   9   8        2.96      -23.12     32.64 o 
 -11   9   8      111.04      148.24     32.64 o 
 -10   9   8        6.59      -22.78     22.78 o 
  -9   9   8        3.28       25.42     15.18 o 
  -8   9   8      571.20      589.32     20.94 o 
  -7   9   8       32.45       35.61     18.01 o 
  -6   9   8      203.72      213.60     17.39 o 
  -5   9   8        1.94        7.60     15.39 o 
  -4   9   8      474.29      439.40     19.74 o 
  -3   9   8      601.21      571.67     21.20 o 
  -2   9   8       79.49       75.93     17.69 o 
  -1   9   8      179.37      166.53     18.43 o 
   0   9   8      295.13      313.40     19.01 o 
   1   9   8        1.02        8.55     20.74 o 
   2   9   8       34.05       25.70     35.36 o 
   3   9   8       78.13       98.61     15.18 o 
   4   9   8      863.49      858.77     28.22 o 
   5   9   8       70.13       57.93     21.19 o 
   6   9   8       16.90       -9.96     15.54 o 
   7   9   8       59.94       40.40     16.10 o 
   8   9   8       61.60       71.14     17.38 o 
   9   9   8       32.28       32.77     16.86 o 
 -12  10   8      241.75      231.88     36.72 o 
 -11  10   8        8.63      -18.36     31.96 o 
 -10  10   8      184.39      195.59     18.71 o 
  -9  10   8      170.62      147.76     18.32 o 
  -8  10   8      147.48      129.69     16.73 o 
  -7  10   8       88.05       68.82     29.52 o 
  -6  10   8      481.51      522.44     20.27 o 
  -5  10   8        3.55        7.19     16.07 o 
  -4  10   8        3.87      -15.41     15.68 o 
  -3  10   8      391.72      329.35     22.65 o 
  -2  10   8      264.33      253.09     19.03 o 
  -1  10   8      338.11      283.46     19.56 o 
   0  10   8      171.56      122.74     22.81 o 
   1  10   8      367.36      336.38     24.59 o 
   2  10   8        6.96       -7.04     20.61 o 
   3  10   8      204.70      214.92     24.03 o 
   4  10   8      388.72      471.22     24.52 o 
   5  10   8      660.27      676.33     36.16 o 
   6  10   8      123.43      131.08     17.20 o 
   7  10   8       97.45       78.86     17.61 o 
   8  10   8       39.38       51.49     17.65 o 
   9  10   8        0.84       11.56     36.04 o 
 -12  11   8        6.35       13.60     34.00 o 
 -11  11   8       99.73       75.48     33.32 o 
 -10  11   8       16.16       31.62     21.64 o 
  -9  11   8       99.05       90.21     17.09 o 
  -8  11   8     1064.99     1068.54     25.65 o 
  -7  11   8      145.44      133.39     16.73 o 
  -6  11   8        8.27       36.42     17.06 o 
  -5  11   8       25.62       11.49     15.58 o 
  -4  11   8      201.37      180.59     17.79 o 
  -3  11   8     1175.46     1088.71     31.21 o 
  -2  11   8        0.10        3.35     17.26 o 
  -1  11   8       52.85       11.18     17.25 o 
   0  11   8      691.10      742.50     32.30 o 
   1  11   8       17.02      -12.60     28.22 o 
   2  11   8      159.11      172.27     23.02 o 
   3  11   8      348.46      316.40     25.47 o 
   4  11   8      114.51      108.97     22.26 o 
   5  11   8      101.11      129.31     26.47 o 
   6  11   8      214.81      212.75     18.21 o 
   7  11   8        1.50      -22.09     22.09 o 
   8  11   8       37.09       31.14     22.53 o 
 -12  12   8        1.66       31.96     34.68 o 
 -11  12   8       22.51       15.64     31.96 o 
 -10  12   8       12.45        5.06     21.62 o 
  -9  12   8       40.26       44.17     29.92 o 
  -8  12   8        1.00        8.15     15.94 o 
  -7  12   8      102.81       89.39     20.60 o 
  -6  12   8       84.47       74.35     16.49 o 
  -5  12   8       40.86       41.37     22.89 o 
  -4  12   8      390.94      355.66     19.46 o 
  -3  12   8       10.54       13.67     16.77 o 
  -2  12   8      488.96      520.74     21.77 o 
  -1  12   8     1346.90     1317.24     34.32 o 
   0  12   8      127.49      144.49     34.00 o 
   1  12   8      142.26      197.43     32.30 o 
   2  12   8      420.72      455.70     46.92 o 
   3  12   8        1.69      -26.89     28.90 o 
   4  12   8       21.65       17.15     20.91 o 
   5  12   8      676.54      721.43     31.43 o 
   6  12   8       43.91       36.54     16.52 o 
   7  12   8       31.45       40.75     17.80 o 
   8  12   8        1.09        2.04     33.32 o 
 -11  13   8      103.65       57.80     34.68 o 
 -10  13   8        1.11       -1.00     29.92 o 
  -9  13   8        3.53       32.52     17.17 o 
  -8  13   8      498.09      522.36     23.43 o 
  -7  13   8       57.31       62.24     16.85 o 
  -6  13   8      316.39      295.27     19.07 o 
  -5  13   8      173.66      156.34     17.48 o 
  -4  13   8       11.66        7.47     15.46 o 
  -3  13   8      167.23      169.60     19.00 o 
  -2  13   8      224.92      221.41     28.22 o 
  -1  13   8      246.53      245.36     24.48 o 
   0  13   8      735.22      694.47     32.64 o 
   1  13   8      226.72      263.38     24.88 o 
   2  13   8        4.06       15.41     21.49 o 
   3  13   8      328.10      344.05     26.53 o 
   4  13   8       18.54       26.04     22.32 o 
   5  13   8       76.80       65.58     27.20 o 
   6  13   8       21.64       47.85     24.51 o 
   7  13   8      150.50      184.57     39.10 o 
 -11  14   8       46.61       43.52     32.64 o 
 -10  14   8        4.69       -2.51     37.06 o 
  -9  14   8      161.77      137.48     23.55 o 
  -8  14   8       22.56       28.87     21.09 o 
  -7  14   8       99.45       95.49     17.48 o 
  -6  14   8      207.40      192.40     19.22 o 
  -5  14   8      424.75      402.47     27.20 o 
  -4  14   8      340.81      353.26     20.49 o 
  -3  14   8       25.35       16.42     16.55 o 
  -2  14   8       10.75       -4.22     21.76 o 
  -1  14   8        1.93       39.06     23.19 o 
   0  14   8      245.82      272.19     38.08 o 
   1  14   8      159.91      118.70     23.50 o 
   2  14   8      470.65      461.80     28.05 o 
   3  14   8      252.49      231.24     24.73 o 
   4  14   8        0.98       37.29     21.38 o 
   5  14   8       30.22       46.87     44.20 o 
   6  14   8        7.57       19.97     56.44 o 
   7  14   8        8.17      -36.72     36.72 o 
 -10  15   8       80.87      124.44     34.00 o 
  -9  15   8       32.74       62.12     29.24 o 
  -8  15   8       16.48        8.91     41.14 o 
  -7  15   8      141.31      147.61     18.68 o 
  -6  15   8      397.21      362.43     20.90 o 
  -5  15   8        0.47       23.12     17.02 o 
  -4  15   8        1.05       -5.51     16.41 o 
  -3  15   8      347.78      332.94     39.10 o 
  -2  15   8       81.77       99.91     21.87 o 
  -1  15   8       70.51       49.72     23.53 o 
   0  15   8      633.48      706.44     31.64 o 
   1  15   8      863.46      879.03     33.88 o 
   2  15   8       49.21       29.11     22.65 o 
   3  15   8      416.93      493.67     29.28 o 
   4  15   8        1.44       -7.90     24.99 o 
   5  15   8       30.96       -9.24     27.88 o 
   6  15   8       26.67       12.92     35.36 o 
  -9  16   8       25.25        2.72     30.60 o 
  -8  16   8        1.29      -13.69     22.05 o 
  -7  16   8       67.81       59.24     40.46 o 
  -6  16   8      172.64      188.12     19.61 o 
  -5  16   8      370.06      336.37     25.63 o 
  -4  16   8        5.50       19.41     21.07 o 
  -3  16   8       34.38       30.06     22.84 o 
  -2  16   8       43.92       58.52     33.32 o 
  -1  16   8        6.21       27.21     23.02 o 
   0  16   8        0.66       38.78     64.60 o 
   1  16   8      285.55      335.72     41.48 o 
   2  16   8      176.45      187.48     25.75 o 
   3  16   8       35.53       30.44     24.88 o 
   4  16   8        5.84      -12.98     34.34 o 
   5  16   8        3.56      -36.04     36.04 o 
   6  16   8       84.91       66.64     41.48 o 
  -8  17   8        0.31      -21.76     30.60 o 
  -7  17   8      540.67      575.95     42.84 o 
  -6  17   8       75.87       78.08     23.06 o 
  -5  17   8      268.36      261.81     26.87 o 
  -4  17   8      124.75      109.58     23.62 o 
  -3  17   8      128.90      142.98     61.88 o 
  -2  17   8      118.03       90.51     24.48 o 
  -1  17   8      241.64      262.05     27.78 o 
   0  17   8      116.07      123.10     27.39 o 
   1  17   8      229.15      269.14     30.26 o 
   2  17   8       72.38       72.24     25.32 o 
   3  17   8       19.57       65.49     25.45 o 
   4  17   8       24.09       -6.12     38.76 o 
   5  17   8       59.26      127.84     42.84 o 
  -7  18   8      107.68      107.44     35.36 o 
  -6  18   8       66.16      113.39     43.18 o 
  -4  18   8        0.62       17.38     24.30 o 
  -3  18   8       30.46       60.44     33.32 o 
  -2  18   8       26.37       28.45     23.81 o 
  -1  18   8      227.30      203.13     33.66 o 
   0  18   8        0.52       37.27     35.02 o 
   1  18   8      281.07      336.68     44.20 o 
   2  18   8        3.85       26.30     31.28 o 
   3  18   8      183.91      164.56     44.20 o 
   4  18   8       14.58      -33.32     38.76 o 
  -6  19   8      111.36      111.52     34.68 o 
  -5  19   8       31.68       16.59     23.91 o 
  -4  19   8       59.37       96.13     25.63 o 
  -3  19   8       78.24       68.47     25.63 o 
  -2  19   8        9.00       48.44     25.56 o 
  -1  19   8      291.16      335.54     29.91 o 
   0  19   8        5.70       19.08     31.62 o 
   1  19   8       47.65       78.53     28.59 o 
   2  19   8        4.41       24.48     44.20 o 
  -4  20   8       14.56       -8.84     33.32 o 
  -3  20   8      262.95      284.11     30.11 o 
  -2  20   8        2.12       58.80     25.94 o 
  -1  20   8        4.13       -7.48     39.44 o 
 -11   0   9       32.71       36.72     25.84 o 
  -9   0   9     3832.51     3717.52     69.36 o 
  -7   0   9      107.22      120.01     17.71 o 
  -5   0   9      391.20      377.74     44.88 o 
  -3   0   9       50.50      -13.90     17.51 o 
  -1   0   9      890.80      994.76     20.82 o 
   1   0   9     1216.66     1311.30     22.13 o 
   3   0   9       84.28      109.83     17.99 o 
   5   0   9      446.32      372.49     21.30 o 
   7   0   9     1317.16     1251.19     42.16 o 
   9   0   9        6.54       22.44     25.84 o 
 -11   1   9      665.00      712.63     27.41 o 
 -10   1   9       73.03       73.93     18.73 o 
  -9   1   9      103.01       87.60     19.23 o 
  -8   1   9       54.49       77.44     15.05 o 
  -7   1   9      229.22      262.38     16.62 o 
  -6   1   9       15.01        6.25     12.74 o 
  -5   1   9      556.97      501.16     25.52 o 
  -4   1   9       38.43       32.44     12.68 o 
  -3   1   9     1134.17     1241.40     19.61 o 
  -2   1   9       39.00       37.29     11.56 o 
  -1   1   9        7.18       -8.34     11.38 o 
   0   1   9      613.01      686.82     13.08 o 
   1   1   9        8.67        6.27     11.03 o 
   2   1   9        0.25        5.54     12.30 o 
   3   1   9       49.44       45.66     11.87 o 
   4   1   9       10.27       14.82     12.11 o 
   5   1   9      982.13      921.82     21.64 o 
   6   1   9       35.41       34.48     11.53 o 
   7   1   9       20.65       31.23     11.60 o 
   8   1   9        2.33        3.16     13.48 o 
   9   1   9      159.86      148.48     29.92 o 
  10   1   9       49.12       18.36     29.24 o 
 -12   2   9        6.01       -5.44     25.84 o 
 -11   2   9       18.11       11.90     35.70 o 
 -10   2   9        0.10        1.31     25.50 o 
  -9   2   9     1861.20     1932.69     29.24 o 
  -8   2   9       24.93       34.58     14.24 o 
  -7   2   9      310.76      327.07     17.52 o 
  -6   2   9      431.18      403.63     18.18 o 
  -5   2   9        5.17       -1.71     12.89 o 
  -4   2   9      413.41      479.08     15.80 o 
  -3   2   9     1111.83     1064.33     34.55 o 
  -2   2   9     1168.74     1144.30     28.57 o 
  -1   2   9     1828.43     1785.34     19.63 o 
   0   2   9       23.29        1.45      9.86 o 
   1   2   9     1037.23     1049.61     22.14 o 
   2   2   9      421.88      408.46     23.16 o 
   3   2   9      172.25      138.93     12.40 o 
   4   2   9       89.12      119.21     12.53 o 
   5   2   9        2.25       -8.69     11.68 o 
   6   2   9        0.14        5.45     11.64 o 
   7   2   9      478.83      460.22     18.85 o 
   8   2   9       24.69        9.39     14.39 o 
   9   2   9        7.92      -19.66     22.78 o 
  10   2   9       18.97      -29.92     29.92 o 
 -12   3   9        9.02       -8.16     27.88 o 
 -11   3   9      266.83      282.57     21.64 o 
 -10   3   9       28.54       20.66     19.72 o 
  -9   3   9       11.27        3.09     15.18 o 
  -8   3   9      398.41      360.86     17.79 o 
  -7   3   9     1027.19     1013.82     22.47 o 
  -6   3   9        5.19        5.39     19.54 o 
  -5   3   9      125.55      137.39     16.19 o 
  -4   3   9      316.86      326.18     15.49 o 
  -3   3   9      252.40      255.91     14.30 o 
  -2   3   9     1660.30     1711.22     27.10 o 
  -1   3   9      134.17      170.09     11.99 o 
   0   3   9      255.42      265.52     12.42 o 
   1   3   9      173.14      205.21     12.16 o 
   2   3   9        2.55        5.35     14.89 o 
   3   3   9        8.84       16.04     11.31 o 
   4   3   9      430.01      379.40     14.45 o 
   5   3   9      571.03      592.23     23.08 o 
   6   3   9       79.70       39.81     13.58 o 
   7   3   9      105.40      118.42     14.83 o 
   8   3   9       18.23       34.78     17.49 o 
   9   3   9      210.89      170.00     19.23 o 
  10   3   9        1.24       14.96     29.24 o 
 -12   4   9        7.04       -4.01     19.64 o 
 -11   4   9        9.33       -7.26     21.42 o 
 -10   4   9        6.54       -1.60     18.03 o 
  -9   4   9      334.33      341.54     23.06 o 
  -8   4   9      504.92      534.93     24.14 o 
  -7   4   9      445.50      421.18     22.81 o 
  -6   4   9      157.98      192.51     21.09 o 
  -5   4   9      198.36      226.72     21.84 o 
  -4   4   9       81.42      106.81     14.95 o 
  -3   4   9      172.44      162.00     19.33 o 
  -2   4   9       73.11       35.80     11.73 o 
  -1   4   9      940.42      928.06     15.87 o 
   0   4   9      279.34      354.10     13.06 o 
   1   4   9       42.45       38.22     13.44 o 
   2   4   9       51.93       63.46     13.26 o 
   3   4   9      161.03      177.39     13.03 o 
   4   4   9       81.72       71.60     12.56 o 
   5   4   9      411.15      354.76     14.78 o 
   6   4   9       65.58       65.18     14.60 o 
   7   4   9      473.14      426.80     23.67 o 
   8   4   9       21.68       16.38     14.40 o 
   9   4   9       54.78       58.38     15.38 o 
 -11   5   9      109.44       92.78     20.91 o 
 -10   5   9        7.13      -15.55     22.44 o 
  -9   5   9      147.96      162.32     50.32 o 
  -8   5   9      199.78      173.00     20.43 o 
  -7   5   9      705.23      720.22     25.96 o 
  -6   5   9      672.91      678.63     37.40 o 
  -5   5   9      121.23      144.41     15.66 o 
  -4   5   9       12.45       39.50     24.22 o 
  -3   5   9      602.50      619.49     37.98 o 
  -2   5   9      368.10      411.23     15.62 o 
  -1   5   9        0.14       15.89     11.05 o 
   0   5   9     1092.66     1172.32     22.77 o 
   1   5   9     2584.37     2551.94     47.23 o 
   2   5   9       74.03       50.86     12.97 o 
   3   5   9        4.87       -2.32     11.32 o 
   4   5   9        3.77       16.60     14.31 o 
   5   5   9      110.70      118.72     15.35 o 
   6   5   9        0.11       -9.13     14.05 o 
   7   5   9        1.58        4.04     14.13 o 
   8   5   9        4.10       11.58     14.66 o 
   9   5   9      201.34      199.07     17.35 o 
 -11   6   9        9.04       32.64     27.88 o 
 -10   6   9       19.26      -17.77     17.77 o 
  -9   6   9      126.27      138.91     19.22 o 
  -8   6   9      461.87      466.03     23.98 o 
  -7   6   9      278.95      290.86     21.87 o 
  -6   6   9      120.11      151.51     18.56 o 
  -5   6   9     1179.33     1219.19     31.74 o 
  -4   6   9       37.16       40.54     16.09 o 
  -3   6   9        0.03      -15.67     15.67 o 
  -2   6   9      503.41      469.64     15.60 o 
  -1   6   9      993.46     1037.18     19.31 o 
   0   6   9     2346.39     2382.87     50.45 o 
   1   6   9        0.21        3.44     12.71 o 
   2   6   9      256.96      249.80     17.10 o 
   3   6   9        8.93        6.55     14.11 o 
   4   6   9      324.22      342.86     17.69 o 
   5   6   9        0.97       16.78     14.50 o 
   6   6   9      617.38      571.02     20.37 o 
   7   6   9      365.80      362.47     18.90 o 
   8   6   9       30.57       26.91     16.35 o 
   9   6   9      172.31      166.46     18.50 o 
 -12   7   9        7.12       17.68     29.92 o 
 -11   7   9       36.87       84.32     29.92 o 
 -10   7   9      161.37      199.32     29.58 o 
  -9   7   9       58.65       44.88     27.20 o 
  -8   7   9        0.88       -8.88     18.25 o 
  -7   7   9      234.88      246.22     28.56 o 
  -6   7   9      362.51      336.46     17.64 o 
  -5   7   9      310.78      299.20     17.52 o 
  -4   7   9       23.46        5.93     15.42 o 
  -3   7   9      550.45      526.54     20.54 o 
  -2   7   9       19.06       52.38     19.24 o 
  -1   7   9      139.03      134.11     15.36 o 
   0   7   9      338.45      311.33     17.57 o 
   1   7   9     1035.89     1073.49     27.04 o 
   2   7   9      172.31      172.72     22.81 o 
   3   7   9     1561.93     1577.61     69.36 o 
   4   7   9       79.01       91.23     15.26 o 
   5   7   9      107.38      102.62     15.71 o 
   6   7   9        1.98      -14.29     14.29 o 
   7   7   9       22.89       11.56     15.07 o 
   8   7   9      108.71      105.44     16.96 o 
   9   7   9       20.39       36.46     37.40 o 
 -12   8   9        2.48       29.24     31.28 o 
 -11   8   9       55.73       46.92     29.24 o 
 -10   8   9       78.97       69.06     19.64 o 
  -9   8   9       37.90       18.61     18.03 o 
  -8   8   9      529.08      512.76     25.24 o 
  -7   8   9       20.87       10.91     14.74 o 
  -6   8   9      180.76      166.87     16.48 o 
  -5   8   9     1321.83     1274.01     37.91 o 
  -4   8   9        4.28       -4.31     15.31 o 
  -3   8   9      426.33      409.35     19.35 o 
  -2   8   9      709.01      681.22     21.82 o 
  -1   8   9      998.91      990.79     24.00 o 
   0   8   9      252.43      301.27     19.14 o 
   1   8   9      537.81      594.92     27.14 o 
   2   8   9      110.53      139.24     23.32 o 
   3   8   9     1489.75     1371.98     34.86 o 
   4   8   9      107.02       92.58     21.62 o 
   5   8   9       20.05       21.26     15.59 o 
   6   8   9      259.23      311.09     40.15 o 
   7   8   9        1.62      -15.34     15.34 o 
   8   8   9       39.46       48.45     17.02 o 
   9   8   9      110.55       77.52     31.96 o 
 -12   9   9        3.66       14.28     31.96 o 
 -11   9   9      182.25      155.72     33.32 o 
 -10   9   9      326.02      312.64     23.50 o 
  -9   9   9      249.00      233.97     21.87 o 
  -8   9   9      142.32      126.57     17.01 o 
  -7   9   9      124.25       98.61     16.22 o 
  -6   9   9       86.38       88.53     16.09 o 
  -5   9   9        0.23      -14.91     14.91 o 
  -4   9   9      121.77      126.55     16.74 o 
  -3   9   9     1331.88     1182.93     58.56 o 
  -2   9   9      356.40      407.94     19.67 o 
  -1   9   9       81.24       67.48     16.86 o 
   0   9   9        1.69      -10.76     21.93 o 
   1   9   9       83.54      105.53     22.10 o 
   2   9   9      299.40      264.22     23.43 o 
   3   9   9        3.66       -0.68     19.71 o 
   4   9   9      573.30      569.77     28.36 o 
   5   9   9      199.18      230.83     23.80 o 
   6   9   9       41.97       57.32     16.66 o 
   7   9   9       62.86       72.12     17.24 o 
   8   9   9       10.36      -11.93     21.56 o 
 -12  10   9      164.06      207.40     37.40 o 
 -11  10   9      104.20       82.28     31.96 o 
 -10  10   9      174.76      225.76     32.64 o 
  -9  10   9       45.37       27.48     58.14 o 
  -8  10   9      272.81      292.98     18.97 o 
  -7  10   9       33.99       55.36     15.64 o 
  -6  10   9      127.42      134.93     16.62 o 
  -5  10   9      787.90      713.93     21.96 o 
  -4  10   9       26.80       -3.47     15.35 o 
  -3  10   9      881.11      821.56     28.84 o 
  -2  10   9      506.55      416.20     24.51 o 
  -1  10   9      214.99      234.18     24.62 o 
   0  10   9       91.05       74.52     16.78 o 
   1  10   9       76.26       58.93     21.24 o 
   2  10   9        1.49       13.98     20.88 o 
   3  10   9      740.64      811.67     66.98 o 
   4  10   9       33.45       25.79     20.88 o 
   5  10   9      153.62      153.01     23.56 o 
   6  10   9      156.44      182.23     23.77 o 
   7  10   9       68.02       45.47     21.49 o 
   8  10   9        6.95       36.86     22.71 o 
 -12  11   9        0.37      -19.04     31.28 o 
 -11  11   9        6.81       37.40     32.64 o 
 -10  11   9      549.53      597.71     40.12 o 
  -9  11   9       12.39        6.88     24.38 o 
  -8  11   9        0.51       -2.54     16.01 o 
  -7  11   9       18.44       65.83     16.35 o 
  -6  11   9       22.42       36.59     15.94 o 
  -5  11   9      263.11      266.26     28.30 o 
  -4  11   9       54.63       65.85     16.21 o 
  -3  11   9      279.86      294.18     23.78 o 
  -2  11   9      236.21      236.71     19.87 o 
  -1  11   9      180.71      196.66     30.17 o 
   0  11   9        4.64      -18.76     21.57 o 
   1  11   9      418.93      426.24     47.60 o 
   2  11   9       45.19       38.23     21.09 o 
   3  11   9       55.29       60.52     22.12 o 
   4  11   9      123.20      123.89     31.96 o 
   5  11   9      265.75      203.18     40.80 o 
   6  11   9       19.86       41.10     23.06 o 
   7  11   9       66.06       75.93     22.94 o 
   8  11   9      104.48       93.84     39.44 o 
 -11  12   9      236.01      212.84     35.36 o 
 -10  12   9       60.83       86.36     32.64 o 
  -9  12   9      222.50      207.66     45.22 o 
  -8  12   9      499.44      445.50     21.84 o 
  -7  12   9      102.22      119.29     17.38 o 
  -6  12   9      258.51      260.67     25.38 o 
  -5  12   9      355.93      333.32     19.72 o 
  -4  12   9       10.21       25.63     16.36 o 
  -3  12   9        9.01        0.56     16.63 o 
  -2  12   9      203.78      208.20     19.58 o 
  -1  12   9       39.25       73.42     22.54 o 
   0  12   9       21.41       28.51     22.81 o 
   1  12   9       43.51       80.14     34.68 o 
   2  12   9        8.08      -14.86     23.12 o 
   3  12   9      350.46      347.67     33.32 o 
   4  12   9      236.88      198.39     25.47 o 
   5  12   9        7.47       22.44     23.29 o 
   6  12   9      154.93      146.84     28.56 o 
   7  12   9      117.79       82.22     37.06 o 
 -11  13   9       37.39      -31.96     31.96 o 
 -10  13   9      280.93      216.24     35.36 o 
  -9  13   9       23.14       41.88     21.84 o 
  -8  13   9      227.95      224.92     19.79 o 
  -7  13   9      480.69      417.15     21.05 o 
  -6  13   9      265.34      263.06     18.93 o 
  -5  13   9       16.88       12.61     16.56 o 
  -4  13   9      282.08      240.98     19.43 o 
  -3  13   9       13.67        1.53     16.52 o 
  -2  13   9       97.68       94.37     18.42 o 
  -1  13   9       12.09       11.35     22.94 o 
   0  13   9       63.09       30.72     22.17 o 
   1  13   9      188.85      189.08     23.62 o 
   2  13   9        0.56       -5.02     21.30 o 
   3  13   9       43.88       37.87     38.08 o 
   4  13   9       80.15       79.07     24.19 o 
   5  13   9        1.04       22.89     24.47 o 
   6  13   9        4.73       35.92     24.25 o 
   7  13   9       53.96       12.92     39.44 o 
 -10  14   9        2.12      -29.92     29.92 o 
  -9  14   9        2.80       39.44     32.64 o 
  -8  14   9       94.74      111.79     24.47 o 
  -7  14   9       94.24      101.72     18.03 o 
  -6  14   9       55.41       60.59     17.07 o 
  -5  14   9      176.78      127.11     18.54 o 
  -4  14   9      236.60      215.71     26.16 o 
  -3  14   9       63.30       73.21     17.49 o 
  -2  14   9       74.76       43.59     22.74 o 
  -1  14   9        8.49       27.16     24.17 o 
   0  14   9      307.87      294.20     26.42 o 
   1  14   9      199.53      182.61     29.92 o 
   2  14   9      304.41      263.92     25.16 o 
   3  14   9      153.88      135.51     25.48 o 
   4  14   9      131.41      121.96     25.84 o 
   5  14   9        0.30        0.38     24.47 o 
   6  14   9       77.85       40.12     38.76 o 
  -9  15   9        0.55       -8.16     31.96 o 
  -8  15   9        1.40       15.23     23.91 o 
  -7  15   9      442.77      397.53     38.76 o 
  -6  15   9      274.04      258.48     20.11 o 
  -5  15   9       91.31       92.23     18.53 o 
  -4  15   9      269.30      250.23     19.74 o 
  -3  15   9        4.73       26.66     22.35 o 
  -2  15   9       56.48       58.23     49.30 o 
  -1  15   9       41.30       18.11     23.51 o 
   0  15   9      208.68      244.58     35.36 o 
   1  15   9      125.41      113.14     24.40 o 
   2  15   9       18.29       -6.25     30.94 o 
   3  15   9        0.01       -5.59     24.51 o 
   4  15   9       52.06       25.10     24.97 o 
   5  15   9       63.46       57.16     25.56 o 
  -8  16   9      170.56      248.20     37.40 o 
  -7  16   9       12.77       47.62     37.40 o 
  -6  16   9      450.79      431.35     36.04 o 
  -5  16   9      141.62      110.08     24.88 o 
  -4  16   9      867.09      821.60     33.14 o 
  -3  16   9       14.12       10.98     24.14 o 
  -2  16   9        1.27      -23.02     23.02 o 
  -1  16   9        8.43       -4.14     24.02 o 
   0  16   9        1.06       -8.79     25.08 o 
   1  16   9        7.43       -1.35     27.20 o 
   2  16   9      444.65      415.20     32.64 o 
   3  16   9        7.12       59.70     40.12 o 
   4  16   9       14.34       11.19     37.40 o 
  -7  17   9       46.62       25.16     32.64 o 
  -6  17   9      273.95      285.32     27.84 o 
  -5  17   9       22.18       22.34     23.91 o 
  -4  17   9       72.96       86.03     35.70 o 
  -3  17   9       43.91       49.70     32.30 o 
  -2  17   9      483.87      447.98     30.46 o 
  -1  17   9       21.05       26.42     24.78 o 
   0  17   9      272.63      272.76     29.88 o 
   1  17   9        3.22       54.23     38.76 o 
   2  17   9      111.10      120.83     27.58 o 
   3  17   9        0.02       -8.34     41.48 o 
  -6  18   9       39.95       29.92     33.32 o 
  -5  18   9       85.78       77.90     26.33 o 
  -4  18   9       43.90      102.31     26.18 o 
  -3  18   9        2.49       23.94     27.54 o 
  -2  18   9      102.06       94.99     26.87 o 
  -1  18   9        1.76       33.36     25.45 o 
   0  18   9       14.82       17.32     27.09 o 
   1  18   9       51.60       69.01     27.39 o 
   2  18   9      410.29      517.47     53.04 o 
  -4  19   9      109.19      153.00     36.04 o 
  -3  19   9       20.28       51.68     26.12 o 
  -2  19   9      219.27      331.09     53.04 o 
  -1  19   9       14.87       13.21     27.29 o 
   0  19   9      148.18      111.52     44.20 o 
 -10   0  10       74.11       72.76     27.20 o 
  -8   0  10     2463.42     2530.93     58.48 o 
  -6   0  10      346.94      339.67     20.43 o 
  -4   0  10      864.99      978.29     42.16 o 
  -2   0  10     5235.28     5388.62    128.18 o 
   0   0  10     2052.05     2361.75     35.91 o 
   2   0  10        3.23       15.17     17.23 o 
   4   0  10      157.53      153.28     18.73 o 
   6   0  10      176.19      198.63     20.43 o 
   8   0  10      253.00      244.80     30.60 o 
 -11   1  10       11.53        1.53     18.36 o 
 -10   1  10      528.59      468.67     57.80 o 
  -9   1  10       10.71       21.02     17.23 o 
  -8   1  10       28.25       30.48     18.03 o 
  -7   1  10       13.42      -10.23     13.71 o 
  -6   1  10     1664.66     1793.46     27.83 o 
  -5   1  10      138.54      141.19     13.56 o 
  -4   1  10      575.40      547.44     16.88 o 
  -3   1  10       60.64       80.21     13.25 o 
  -2   1  10     1951.44     2123.85     33.40 o 
  -1   1  10       14.47       15.10     12.81 o 
   0   1  10      711.90      720.84     17.48 o 
   1   1  10       13.55       19.70     14.95 o 
   2   1  10      524.48      549.06     16.21 o 
   3   1  10      194.00      153.55     13.32 o 
   4   1  10      254.50      235.81     16.69 o 
   5   1  10        0.04        0.59     11.29 o 
   6   1  10        3.26      -12.37     12.37 o 
   7   1  10        0.63        1.31     15.80 o 
   8   1  10       35.99       24.55     14.89 o 
 -11   2  10        4.41      -17.79     17.79 o 
 -10   2  10        6.87       -2.38     17.79 o 
  -9   2  10      115.51      124.26     18.95 o 
  -8   2  10     2379.90     2316.98     33.72 o 
  -7   2  10       19.65        3.45     14.48 o 
  -6   2  10      149.64      150.50     15.94 o 
  -5   2  10       91.23      116.12     14.82 o 
  -4   2  10     1893.77     1916.49     25.50 o 
  -3   2  10        6.06       -1.51     12.77 o 
  -2   2  10      391.80      410.86     15.41 o 
  -1   2  10       60.59       58.39     12.90 o 
   0   2  10     1509.56     1597.60     32.00 o 
   1   2  10      370.39      356.16     19.84 o 
   2   2  10        7.84      -10.95     18.41 o 
   3   2  10      101.15       63.53     18.84 o 
   4   2  10       45.66       40.35     11.96 o 
   5   2  10        6.14        1.22     11.35 o 
   6   2  10      369.20      326.86     17.57 o 
   7   2  10      178.92      181.23     17.23 o 
   8   2  10       95.59      102.75     15.79 o 
 -12   3  10      130.42      173.40     31.96 o 
 -11   3  10       58.34       34.19     19.72 o 
 -10   3  10      184.98      187.34     43.86 o 
  -9   3  10        3.15      -18.15     18.15 o 
  -8   3  10       27.71      -12.92     14.92 o 
  -7   3  10        0.75        9.18     14.99 o 
  -6   3  10     2050.73     2084.83     46.31 o 
  -5   3  10      114.52      104.77     15.79 o 
  -4   3  10      140.12      151.63     13.88 o 
  -3   3  10      417.21      405.97     15.16 o 
  -2   3  10      491.01      557.86     16.02 o 
  -1   3  10        7.05       -1.70     11.01 o 
   0   3  10      926.61      993.40     20.02 o 
   1   3  10        0.89       -7.69     14.78 o 
   2   3  10      981.07     1073.08     23.58 o 
   3   3  10      323.63      336.71     14.89 o 
   4   3  10        5.85       15.24     11.63 o 
   5   3  10       46.81       32.25     11.56 o 
   6   3  10      178.36      121.40     14.56 o 
   7   3  10        2.23      -13.94     13.94 o 
   8   3  10       73.57       56.76     15.43 o 
   9   3  10      147.35      170.68     31.28 o 
 -11   4  10        0.09      -23.46     41.82 o 
 -10   4  10        6.39      -31.28     31.28 o 
  -9   4  10      279.77      250.18     17.25 o 
  -8   4  10      621.12      611.89     20.94 o 
  -7   4  10       24.07       26.94     17.31 o 
  -6   4  10      452.34      415.22     18.37 o 
  -5   4  10       18.89       11.40     14.17 o 
  -4   4  10      221.00      242.30     18.00 o 
  -3   4  10       76.33       85.76     13.03 o 
  -2   4  10       85.93       94.02     11.68 o 
  -1   4  10       43.83       51.79     12.39 o 
   0   4  10     2431.08     2487.66     27.15 o 
   1   4  10      334.04      317.73     15.10 o 
   2   4  10      183.79      167.98     16.80 o 
   3   4  10      176.53      182.59     16.82 o 
   4   4  10       60.52       72.12     13.54 o 
   5   4  10      126.25       92.65     13.01 o 
   6   4  10      196.95      196.88     15.80 o 
   7   4  10      242.93      209.56     16.80 o 
   8   4  10      192.11      201.84     17.41 o 
   9   4  10        0.24       -7.48     25.84 o 
 -11   5  10       21.85       27.93     19.47 o 
 -10   5  10      303.86      283.37     23.06 o 
  -9   5  10        4.14        4.38     34.00 o 
  -8   5  10      121.09       97.97     19.95 o 
  -7   5  10      145.42      153.25     20.19 o 
  -6   5  10     2299.20     2214.03     45.90 o 
  -5   5  10        2.97       -5.69     18.25 o 
  -4   5  10      102.36      113.27     20.43 o 
  -3   5  10      368.07      317.80     26.30 o 
  -2   5  10      421.77      437.38     13.76 o 
  -1   5  10      323.00      319.45     12.80 o 
   0   5  10       31.79       35.52     12.98 o 
   1   5  10      276.99      233.88     16.78 o 
   2   5  10      279.95      272.78     17.65 o 
   3   5  10      412.42      483.61     41.06 o 
   4   5  10      100.32       75.12     15.01 o 
   5   5  10       68.92       35.37     14.08 o 
   6   5  10      349.51      352.77     22.15 o 
   7   5  10       61.81       64.54     15.39 o 
   8   5  10      108.87       78.69     25.84 o 
   9   5  10       98.49      125.12     28.56 o 
 -11   6  10       21.64       57.12     30.60 o 
 -10   6  10       13.67       23.52     18.99 o 
  -9   6  10      375.96      344.91     38.42 o 
  -8   6  10      601.24      519.41     25.24 o 
  -7   6  10      833.69      743.32     27.09 o 
  -6   6  10       63.72      110.44     20.33 o 
  -5   6  10       28.51       41.27     18.03 o 
  -4   6  10       71.84       60.58     18.95 o 
  -3   6  10       18.89       30.59     16.83 o 
  -2   6  10       17.99       18.86     16.00 o 
  -1   6  10      223.35      276.24     14.42 o 
   0   6  10      965.25     1074.11     20.56 o 
   1   6  10      368.06      413.21     16.49 o 
   2   6  10       11.20       16.82     14.58 o 
   3   6  10      130.30      116.55     21.36 o 
   4   6  10      202.56      186.90     21.87 o 
   5   6  10       41.81       33.52     20.40 o 
   6   6  10       53.47       48.30     14.88 o 
   7   6  10      179.99      169.64     16.87 o 
   8   6  10      255.70      266.37     24.03 o 
 -11   7  10        9.67        9.52     30.60 o 
 -10   7  10      318.90      350.60     25.84 o 
  -9   7  10       29.27       30.81     18.99 o 
  -8   7  10       13.74       -2.43     19.47 o 
  -7   7  10       50.85       58.79     19.64 o 
  -6   7  10      114.70      105.61     20.19 o 
  -5   7  10      188.95      143.64     40.12 o 
  -4   7  10       12.05       21.13     14.89 o 
  -3   7  10        1.92      -15.79     15.79 o 
  -2   7  10      357.02      362.13     19.35 o 
  -1   7  10       41.80       39.94     16.14 o 
   0   7  10      140.43      153.93     13.78 o 
   1   7  10      211.04      214.15     15.70 o 
   2   7  10     1307.60     1198.37     32.87 o 
   3   7  10       33.22       64.20     20.88 o 
   4   7  10       36.73       22.44     20.19 o 
   5   7  10      385.82      408.25     26.45 o 
   6   7  10      297.83      293.00     25.24 o 
   7   7  10       14.83       37.20     21.98 o 
   8   7  10      224.07      229.89     38.76 o 
 -12   8  10      627.03      620.15     42.84 o 
 -11   8  10        2.50      -30.60     30.60 o 
 -10   8  10       84.13      137.28     21.57 o 
  -9   8  10      257.84      281.38     22.84 o 
  -8   8  10      231.31      227.71     22.12 o 
  -7   8  10      496.42      476.60     25.00 o 
  -6   8  10      341.57      330.85     23.29 o 
  -5   8  10        0.89       10.92     15.28 o 
  -4   8  10      708.04      539.97     44.54 o 
  -3   8  10        0.95       -6.54     15.90 o 
  -2   8  10       97.30       65.41     16.25 o 
  -1   8  10      678.69      712.49     22.69 o 
   0   8  10        3.45      -15.79     15.79 o 
   1   8  10      957.51     1015.92     32.22 o 
   2   8  10        3.33      -17.00     21.64 o 
   3   8  10       27.96       27.52     20.66 o 
   4   8  10      273.84      263.15     24.28 o 
   5   8  10       90.88       46.37     41.14 o 
   6   8  10       27.58       47.96     32.30 o 
   7   8  10      213.04      257.60     25.69 o 
   8   8  10       25.85       42.44     36.04 o 
 -11   9  10        0.14       12.24     31.96 o 
 -10   9  10      624.79      626.95     41.48 o 
  -9   9  10      242.67      209.10     37.40 o 
  -8   9  10       25.81       19.16     31.62 o 
  -7   9  10      146.60      141.69     24.14 o 
  -6   9  10      180.19      161.76     21.16 o 
  -5   9  10      726.09      567.13     20.78 o 
  -4   9  10        9.92       -1.07     15.28 o 
  -3   9  10      677.53      647.44     22.37 o 
  -2   9  10      208.96      235.04     18.78 o 
  -1   9  10        0.23      -10.93     16.40 o 
   0   9  10       48.88       41.91     16.92 o 
   1   9  10      389.64      368.10     29.92 o 
   2   9  10      434.55      435.91     27.16 o 
   3   9  10      148.49      142.44     22.84 o 
   4   9  10       65.79       66.68     22.10 o 
   5   9  10        1.11       -7.17     21.30 o 
   6   9  10      203.02      220.28     24.76 o 
   7   9  10        4.55        4.49     22.26 o 
 -11  10  10       69.12       80.24     33.32 o 
 -10  10  10        0.88      -30.60     30.60 o 
  -9  10  10        0.46      -12.11     23.80 o 
  -8  10  10        3.13       22.28     42.16 o 
  -7  10  10      785.95      739.15     39.44 o 
  -6  10  10      156.19      137.40     16.87 o 
  -5  10  10       67.25       32.78     17.12 o 
  -4  10  10      637.34      602.60     21.82 o 
  -3  10  10      323.61      307.61     19.52 o 
  -2  10  10        2.31      -12.68     16.34 o 
  -1  10  10      428.32      482.47     21.95 o 
   0  10  10       30.52       23.87     15.84 o 
   1  10  10       53.90       51.48     37.06 o 
   2  10  10      177.15      173.73     24.76 o 
   3  10  10      137.16      143.76     29.92 o 
   4  10  10      893.80      965.97     39.44 o 
   5  10  10        1.72       11.22     31.96 o 
   6  10  10       14.98        4.25     50.32 o 
   7  10  10      152.20      149.70     24.78 o 
 -11  11  10        2.37      -26.52     34.00 o 
 -10  11  10      522.66      528.35     42.16 o 
  -9  11  10      182.63      141.44     32.64 o 
  -8  11  10      111.70      135.43     33.66 o 
  -7  11  10      151.97      177.72     31.28 o 
  -6  11  10       56.46       62.78     16.34 o 
  -5  11  10      275.40      248.80     18.69 o 
  -4  11  10      184.63      158.89     20.09 o 
  -3  11  10      687.71      650.47     23.38 o 
  -2  11  10      506.26      499.30     22.50 o 
  -1  11  10      143.65      146.04     18.64 o 
   0  11  10        0.91      -30.80     32.30 o 
   1  11  10      391.04      439.69     26.18 o 
   2  11  10        5.06        0.78     21.78 o 
   3  11  10        3.30       26.30     22.10 o 
   4  11  10       36.56       20.06     32.30 o 
   5  11  10      249.71      251.24     27.14 o 
   6  11  10       96.23       54.65     31.96 o 
 -11  12  10      152.88      186.32     38.76 o 
 -10  12  10      105.16      118.32     36.04 o 
  -9  12  10       43.51       63.24     32.64 o 
  -8  12  10      142.88       84.99     22.35 o 
  -7  12  10      584.42      579.39     28.13 o 
  -6  12  10       87.48      102.46     17.32 o 
  -5  12  10       68.36       79.87     16.63 o 
  -4  12  10      653.12      582.49     22.58 o 
  -3  12  10      355.80      299.00     20.71 o 
  -2  12  10       41.52       76.57     18.40 o 
  -1  12  10      795.82      854.40     32.45 o 
   0  12  10        3.35       -8.50     21.87 o 
   1  12  10        2.73       -5.15     21.98 o 
   2  12  10      124.63      167.53     48.28 o 
   3  12  10      145.13      130.81     24.76 o 
   4  12  10      191.11      196.10     25.21 o 
   5  12  10        3.01      -12.27     37.74 o 
   6  12  10       48.26       52.23     25.36 o 
 -10  13  10       87.62       38.76     34.00 o 
  -9  13  10      370.70      279.48     37.40 o 
  -8  13  10        1.38      -29.92     29.92 o 
  -7  13  10       27.36       19.87     21.62 o 
  -6  13  10       37.71       30.77     16.97 o 
  -5  13  10      310.08      283.69     19.82 o 
  -4  13  10       20.15       19.20     24.56 o 
  -3  13  10      373.01      400.49     22.15 o 
  -2  13  10      398.30      390.75     39.65 o 
  -1  13  10      407.51      410.86     28.36 o 
   0  13  10       18.26       -4.38     22.54 o 
   1  13  10      209.52      174.18     25.27 o 
   2  13  10       30.15       17.35     23.43 o 
   3  13  10       94.95       91.74     25.95 o 
   4  13  10       92.24      180.51     38.08 o 
   5  13  10      259.03      237.95     33.66 o 
  -9  14  10        3.26       27.88     31.28 o 
  -8  14  10       70.77       57.12     33.32 o 
  -7  14  10      101.68       53.48     22.84 o 
  -6  14  10       10.43       20.99     17.08 o 
  -5  14  10      282.44      221.27     20.71 o 
  -4  14  10      589.22      570.02     24.30 o 
  -3  14  10      345.90      334.74     22.10 o 
  -2  14  10       79.03       63.34     24.59 o 
  -1  14  10      150.26      152.90     26.30 o 
   0  14  10       73.38       78.78     38.76 o 
   1  14  10        1.22       15.54     23.33 o 
   2  14  10      183.14      193.62     34.34 o 
   3  14  10      485.21      477.70     43.86 o 
   4  14  10       37.34      100.63     57.80 o 
   5  14  10        0.40       -3.11     24.73 o 
  -8  15  10      100.76      123.08     32.64 o 
  -7  15  10       32.75       89.08     34.00 o 
  -6  15  10       95.08      138.20     24.73 o 
  -5  15  10      306.32      337.40     22.20 o 
  -4  15  10        3.74      -17.09     17.09 o 
  -3  15  10      130.47      202.28     61.54 o 
  -2  15  10      136.92      138.71     26.04 o 
  -1  15  10      246.25      226.75     59.16 o 
   0  15  10       12.76       20.80     43.52 o 
   1  15  10      194.40      192.29     26.81 o 
   2  15  10        1.76        8.97     24.30 o 
   3  15  10        8.73       27.88     42.16 o 
   4  15  10       57.99       60.52     25.16 o 
  -7  16  10       75.59       49.64     34.00 o 
  -6  16  10        0.57       -2.73     22.81 o 
  -5  16  10      273.85      254.16     28.05 o 
  -4  16  10      104.19      151.36     25.15 o 
  -3  16  10       86.42       57.98     26.53 o 
  -2  16  10        0.25       -3.70     24.02 o 
  -1  16  10      105.12      109.57     26.47 o 
   0  16  10      110.37      109.89     46.24 o 
   1  16  10      282.33      281.13     29.52 o 
   2  16  10       50.51       26.90     32.64 o 
   3  16  10      301.17      298.30     80.58 o 
  -6  17  10       92.40       76.84     35.36 o 
  -5  17  10       58.01      110.84     34.00 o 
  -4  17  10        8.39       78.20     34.00 o 
  -3  17  10       12.37       54.32     26.60 o 
  -2  17  10      107.55       72.66     26.81 o 
  -1  17  10      201.43      303.70     30.88 o 
   0  17  10       45.36       44.53     27.10 o 
   1  17  10      272.39      249.59     29.14 o 
  -4  18  10       51.77      135.32     34.68 o 
  -3  18  10      171.89      157.08     36.72 o 
  -2  18  10        2.04       38.08     35.36 o 
  -1  18  10       33.85      172.04     39.44 o 
   0  18  10       27.43       61.88     34.68 o 
 -11   0  11      374.24      382.84     34.68 o 
  -9   0  11      180.71      171.36     28.56 o 
  -7   0  11      519.12      556.91     34.00 o 
  -5   0  11      118.99      122.35     32.98 o 
  -3   0  11     2435.43     2483.62     38.94 o 
  -1   0  11        5.41        0.74     17.13 o 
   1   0  11     1139.68     1138.31     44.20 o 
   3   0  11      334.15      331.16     31.28 o 
   5   0  11       27.67       19.68     17.55 o 
   7   0  11      366.69      412.62     25.00 o 
 -11   1  11       26.19       14.62     18.75 o 
 -10   1  11        0.02        3.06     17.55 o 
  -9   1  11      498.40      450.37     42.16 o 
  -8   1  11        5.98       12.59     17.77 o 
  -7   1  11      426.22      418.70     22.58 o 
  -6   1  11       39.68       62.61     16.18 o 
  -5   1  11     1479.30     1437.62     22.25 o 
  -4   1  11      317.45      340.56     19.07 o 
  -3   1  11        0.10      -12.95     12.95 o 
  -2   1  11      153.38      163.72     14.12 o 
  -1   1  11      313.87      310.92     16.05 o 
   0   1  11       15.24       28.73     18.99 o 
   1   1  11      539.80      504.78     24.68 o 
   2   1  11      107.12      140.59     21.08 o 
   3   1  11     2066.67     2110.22     31.38 o 
   4   1  11        0.31        1.97     11.80 o 
   5   1  11      390.60      347.65     22.38 o 
   6   1  11       10.06        6.91     12.49 o 
   7   1  11       36.31       22.71     13.21 o 
   8   1  11        9.89       15.64     25.16 o 
 -11   2  11      397.97      386.03     29.92 o 
 -10   2  11       87.23       59.80     18.73 o 
  -9   2  11        4.40      -16.58     16.58 o 
  -8   2  11       65.05       58.99     17.43 o 
  -7   2  11      380.34      383.95     18.97 o 
  -6   2  11        6.19       13.88     14.72 o 
  -5   2  11       81.74       75.80     15.79 o 
  -4   2  11       79.03       60.40     14.13 o 
  -3   2  11      493.85      498.88     16.26 o 
  -2   2  11      181.42      180.72     13.92 o 
  -1   2  11      713.80      693.56     23.87 o 
   0   2  11       93.51       65.16     19.70 o 
   1   2  11     1280.26     1349.26     50.32 o 
   2   2  11       11.62       23.00     14.73 o 
   3   2  11      525.56      485.58     19.69 o 
   4   2  11       24.46       29.17     14.61 o 
   5   2  11      273.32      279.62     15.07 o 
   6   2  11        0.06       -6.08     14.32 o 
   7   2  11      229.85      242.44     23.01 o 
   8   2  11        4.87        0.68     26.52 o 
 -11   3  11       52.46       40.12     27.88 o 
 -10   3  11       69.58       95.10     31.28 o 
  -9   3  11      153.16      169.22     25.16 o 
  -8   3  11        9.59       10.36     14.77 o 
  -7   3  11      294.02      253.28     17.66 o 
  -6   3  11      716.49      656.79     27.39 o 
  -5   3  11     2643.84     2493.32     43.54 o 
  -4   3  11       45.50       35.56     14.88 o 
  -3   3  11       40.74       44.28     12.50 o 
  -2   3  11       35.83       40.72     12.31 o 
  -1   3  11      919.49      944.46     38.62 o 
   0   3  11      420.91      431.70     26.42 o 
   1   3  11      676.25      736.40     37.34 o 
   2   3  11      234.95      232.83     17.60 o 
   3   3  11      766.34      735.52     22.23 o 
   4   3  11      196.61      198.82     16.49 o 
   5   3  11      203.00      182.77     17.09 o 
   6   3  11        8.69       -5.50     18.95 o 
   7   3  11        4.41       30.09     19.47 o 
   8   3  11       20.87       50.32     27.88 o 
 -11   4  11      445.73      433.84     36.04 o 
 -10   4  11        7.51        1.02     18.27 o 
  -9   4  11        2.65       15.49     15.03 o 
  -8   4  11      124.95      115.24     16.46 o 
  -7   4  11     2286.28     2118.20     54.98 o 
  -6   4  11      468.12      514.12     20.00 o 
  -5   4  11      574.97      553.28     20.00 o 
  -4   4  11      151.49      158.79     16.40 o 
  -3   4  11      624.11      573.15     19.11 o 
  -2   4  11       20.16        2.05     11.60 o 
  -1   4  11      130.15      146.88     25.80 o 
   0   4  11      113.25      144.15     14.48 o 
   1   4  11      542.49      551.06     20.74 o 
   2   4  11       86.29      127.70     16.19 o 
   3   4  11       12.25        7.59     22.57 o 
   4   4  11       33.99       39.27     15.17 o 
   5   4  11      192.32      187.16     17.06 o 
   6   4  11        0.35       33.27     18.95 o 
   7   4  11      507.59      525.74     56.44 o 
   8   4  11       10.64       42.16     27.88 o 
 -10   5  11       40.54       27.50     24.48 o 
  -9   5  11      303.11      310.41     18.43 o 
  -8   5  11        9.40       23.39     14.99 o 
  -7   5  11       53.12       51.56     15.66 o 
  -6   5  11     1208.94     1092.76     29.49 o 
  -5   5  11      656.44      604.29     20.58 o 
  -4   5  11      180.50      184.44     16.32 o 
  -3   5  11      105.39      118.27     15.32 o 
  -2   5  11        2.19      -11.66     13.18 o 
  -1   5  11      708.80      739.12     21.08 o 
   0   5  11      244.49      272.05     18.06 o 
   1   5  11     1421.53     1381.14     26.86 o 
   2   5  11      521.79      528.19     20.47 o 
   3   5  11      148.51      161.90     24.86 o 
   4   5  11       94.34       59.22     15.21 o 
   5   5  11       68.46       55.06     20.53 o 
   6   5  11        6.98       -2.28     19.47 o 
   7   5  11      106.21      126.48     29.92 o 
 -10   6  11       24.97       13.54     20.13 o 
  -9   6  11       14.39       38.76     19.71 o 
  -8   6  11       49.63       56.74     19.70 o 
  -7   6  11     1450.74     1375.98     34.26 o 
  -6   6  11      213.21      199.77     21.30 o 
  -5   6  11      155.92      148.84     20.40 o 
  -4   6  11       87.34       56.37     19.09 o 
  -3   6  11      732.69      729.49     21.62 o 
  -2   6  11       76.16       82.98     19.64 o 
  -1   6  11      566.36      633.15     17.78 o 
   0   6  11      417.61      351.09     16.37 o 
   1   6  11      743.90      823.44     23.38 o 
   2   6  11        5.10      -12.59     17.23 o 
   3   6  11      411.08      455.95     29.58 o 
   4   6  11        0.37        4.76     20.68 o 
   5   6  11       68.18       64.87     21.30 o 
   6   6  11        0.06       17.04     20.40 o 
   7   6  11      131.26      168.64     31.96 o 
 -10   7  11       11.77       54.40     29.92 o 
  -9   7  11     1002.36      915.51     32.33 o 
  -8   7  11       22.49       19.39     19.47 o 
  -7   7  11       45.92       24.14     18.95 o 
  -6   7  11      418.88      383.21     24.25 o 
  -5   7  11     1451.63     1316.18     39.44 o 
  -4   7  11      196.76      186.44     21.64 o 
  -3   7  11      495.54      431.49     25.16 o 
  -2   7  11       17.88       24.96     16.36 o 
  -1   7  11      307.88      272.40     18.91 o 
   0   7  11        0.33       -4.70     21.00 o 
   1   7  11       12.19       -4.89     15.10 o 
   2   7  11       71.23       79.97     21.57 o 
   3   7  11        3.45       28.64     20.40 o 
   4   7  11        1.85      -18.70     20.68 o 
   5   7  11       35.84       23.34     21.39 o 
   6   7  11        3.28       13.57     22.06 o 
   7   7  11      120.09       89.76     31.28 o 
 -11   8  11      219.48      235.96     35.36 o 
 -10   8  11       26.31       60.52     30.60 o 
  -9   8  11       82.35       72.97     35.36 o 
  -8   8  11      372.16      311.44     24.04 o 
  -7   8  11      602.93      610.06     26.45 o 
  -6   8  11      381.88      394.38     25.24 o 
  -5   8  11       99.97       99.88     19.71 o 
  -4   8  11       17.01      -25.69     36.72 o 
  -3   8  11      998.82      947.60     30.51 o 
  -2   8  11       13.44        1.07     20.13 o 
  -1   8  11      424.00      377.41     19.88 o 
   0   8  11      883.68      837.57     24.69 o 
   1   8  11      225.75      246.09     25.24 o 
   2   8  11      121.88       69.39     42.16 o 
   3   8  11      457.65      467.97     27.14 o 
   4   8  11      283.97      290.08     26.43 o 
   5   8  11      143.39      158.58     24.14 o 
   6   8  11        0.34        8.09     24.14 o 
   7   8  11       12.20      -29.92     29.92 o 
 -11   9  11       10.06      -19.04     29.92 o 
 -10   9  11       33.15       89.08     31.96 o 
  -9   9  11      517.08      488.23     38.76 o 
  -8   9  11       11.24      -16.02     19.22 o 
  -7   9  11      107.19      111.93     20.43 o 
  -6   9  11       11.73       12.12     18.51 o 
  -5   9  11      478.85      493.48     24.99 o 
  -4   9  11      186.39      171.95     21.84 o 
  -3   9  11      225.57      262.75     19.53 o 
  -2   9  11       71.43       76.32     23.60 o 
  -1   9  11      260.78      313.91     19.64 o 
   0   9  11        3.05       22.96     16.64 o 
   1   9  11      298.72      271.28     25.21 o 
   2   9  11      195.75      205.93     24.28 o 
   3   9  11       69.97       71.80     41.48 o 
   4   9  11        5.54       14.50     22.32 o 
   5   9  11      122.71      110.76     26.86 o 
   6   9  11      153.52      134.61     24.03 o 
 -10  10  11        7.66      -27.20     30.60 o 
  -9  10  11       52.10       43.52     31.96 o 
  -8  10  11      496.43      440.50     26.39 o 
  -7  10  11      151.81      145.15     28.90 o 
  -6  10  11       27.21       30.96     20.40 o 
  -5  10  11      183.34      175.04     22.78 o 
  -4  10  11        9.92       -5.15     16.40 o 
  -3  10  11     1065.81     1072.70     26.94 o 
  -2  10  11       18.80      -10.51     16.76 o 
  -1  10  11       77.49       84.94     17.81 o 
   0  10  11       98.92       74.23     23.23 o 
   1  10  11       15.79        4.25     21.84 o 
   2  10  11      172.71      196.44     25.00 o 
   3  10  11       78.72       44.17     29.58 o 
   4  10  11      224.77      187.31     25.91 o 
   5  10  11      128.46      152.03     24.51 o 
   6  10  11        8.22       24.48     32.64 o 
 -10  11  11      141.85      109.48     34.00 o 
  -9  11  11      475.32      477.36     40.12 o 
  -8  11  11        2.26       13.60     31.96 o 
  -7  11  11       25.02       37.74     20.74 o 
  -6  11  11        7.99       22.44     20.68 o 
  -5  11  11      163.75      140.92     21.16 o 
  -4  11  11      384.62      324.62     20.45 o 
  -3  11  11      260.32      280.43     19.53 o 
  -2  11  11      100.40      121.22     19.92 o 
  -1  11  11      677.54      741.20     25.08 o 
   0  11  11       82.98       85.63     22.35 o 
   1  11  11        1.01       13.06     22.81 o 
   2  11  11      485.06      462.82     39.78 o 
   3  11  11       79.71       71.84     28.56 o 
   4  11  11       39.96       14.51     23.62 o 
   5  11  11      258.74      227.93     41.82 o 
   6  11  11       76.24      136.68     36.04 o 
 -10  12  11       10.95       -4.08     32.64 o 
  -9  12  11        0.01       21.08     32.64 o 
  -8  12  11       22.00       37.40     31.96 o 
  -7  12  11       19.55       24.93     25.50 o 
  -6  12  11        5.08      -25.50     25.50 o 
  -5  12  11       26.54       14.68     16.90 o 
  -4  12  11       92.19       86.26     18.67 o 
  -3  12  11      237.24      300.41     21.19 o 
  -2  12  11      138.85      140.85     26.79 o 
  -1  12  11        8.71      -22.17     22.17 o 
   0  12  11      156.35      150.26     24.59 o 
   1  12  11       14.13       13.17     23.02 o 
   2  12  11       56.65       58.09     24.03 o 
   3  12  11       73.12      105.48     25.47 o 
   4  12  11      391.85      360.03     29.81 o 
   5  12  11        1.04       59.84     36.04 o 
  -9  13  11      145.31      160.48     34.68 o 
  -8  13  11        0.61       31.28     31.96 o 
  -7  13  11       48.23       40.80     31.96 o 
  -6  13  11      121.46       82.28     31.96 o 
  -5  13  11        2.75        4.87     31.76 o 
  -4  13  11        3.25        0.69     22.26 o 
  -3  13  11      102.73      103.28     21.94 o 
  -2  13  11       44.95       52.63     26.86 o 
  -1  13  11      793.51      822.37     34.46 o 
   0  13  11      115.19       90.05     51.00 o 
   1  13  11        0.74       -1.88     23.91 o 
   2  13  11       98.16      114.06     26.18 o 
   3  13  11      101.64       83.83     25.47 o 
   4  13  11        1.07      -27.88     33.32 o 
  -8  14  11       38.33        3.40     32.64 o 
  -7  14  11       45.69      -31.96     31.96 o 
  -6  14  11       77.22       88.40     32.64 o 
  -5  14  11        0.74       21.99     22.84 o 
  -4  14  11       76.73      114.05     25.47 o 
  -3  14  11       39.11       30.32     29.92 o 
  -2  14  11       22.74       54.47     25.84 o 
  -1  14  11        6.20       49.44     26.14 o 
   0  14  11      152.33      168.66     26.30 o 
   1  14  11      107.97      103.12     25.27 o 
   2  14  11       63.04       78.88     26.93 o 
   3  14  11       30.88       15.13     41.48 o 
   4  14  11      138.66      205.36     38.76 o 
  -7  15  11        9.86       -3.40     31.96 o 
  -6  15  11      217.49      204.00     37.40 o 
  -5  15  11        9.56      -27.88     31.28 o 
  -4  15  11       18.53      -12.03     36.38 o 
  -3  15  11       18.02       11.48     25.00 o 
  -2  15  11      236.76      323.84     33.32 o 
  -1  15  11      146.86      261.51     29.39 o 
   0  15  11       65.29       79.58     26.47 o 
   1  15  11       55.66       95.68     49.30 o 
   2  15  11      190.79      258.40     42.16 o 
   3  15  11        0.74       10.20     33.32 o 
  -6  16  11        3.56       17.68     31.96 o 
  -5  16  11       31.95       -1.36     31.96 o 
  -4  16  11       83.60       80.24     36.72 o 
  -3  16  11       13.25       16.32     35.36 o 
  -2  16  11       53.56      126.48     36.72 o 
  -1  16  11       18.71       40.12     34.68 o 
   0  16  11      138.54      155.04     35.36 o 
   1  16  11      115.61       95.20     36.04 o 
  -3  17  11       13.54       53.72     35.36 o 
  -2  17  11      217.19      274.04     40.80 o 
  -1  17  11       46.48       77.52     34.00 o 
  -8   0  12       42.89      102.00     26.52 o 
  -6   0  12      166.89      192.44     28.56 o 
  -4   0  12      343.42      363.49     37.06 o 
  -2   0  12      351.45      376.21     22.74 o 
   0   0  12      201.53      167.96     29.24 o 
   2   0  12      312.63      301.92     31.28 o 
   4   0  12      559.10      516.79     36.04 o 
   6   0  12      201.01      231.20     31.96 o 
 -10   1  12       75.20       40.80     27.20 o 
  -9   1  12       56.61       48.04     18.51 o 
  -8   1  12      223.81      224.31     20.91 o 
  -7   1  12       15.67       16.66     16.75 o 
  -6   1  12      594.33      630.72     26.05 o 
  -5   1  12       11.30       24.10     15.27 o 
  -4   1  12     1975.13     2147.88     31.25 o 
  -3   1  12        3.47       20.22     13.84 o 
  -2   1  12      163.17      171.69     14.30 o 
  -1   1  12       89.57       86.45     19.95 o 
   0   1  12        2.31       10.12     18.51 o 
   1   1  12       11.98       11.81     19.04 o 
   2   1  12      425.62      496.67     24.76 o 
   3   1  12       50.92       30.38     18.20 o 
   4   1  12      295.85      318.03     23.08 o 
   5   1  12        0.00       -0.91     38.76 o 
   6   1  12       73.07       61.75     19.43 o 
   7   1  12       13.21        0.77     18.25 o 
 -10   2  12      439.96      454.24     36.04 o 
  -9   2  12        3.84       -4.42     17.55 o 
  -8   2  12       27.69       -8.86     49.64 o 
  -7   2  12       13.25      -20.06     20.06 o 
  -6   2  12      488.50      514.41     39.99 o 
  -5   2  12       98.35      111.36     20.16 o 
  -4   2  12      953.63      884.77     23.26 o 
  -3   2  12      266.54      246.03     15.09 o 
  -2   2  12      641.01      704.35     21.71 o 
  -1   2  12       40.88       42.51     27.88 o 
   0   2  12      103.71       87.30     18.95 o 
   1   2  12       49.32       28.08     19.43 o 
   2   2  12      120.96      148.07     20.33 o 
   3   2  12        0.28        9.89     17.77 o 
   4   2  12      267.73      294.45     23.06 o 
   5   2  12       26.94       29.77     15.43 o 
   6   2  12       88.07      133.02     23.12 o 
   7   2  12       15.45       -0.68     27.20 o 
 -10   3  12        0.67      -22.44     25.84 o 
  -9   3  12       86.31      137.57     20.13 o 
  -8   3  12      290.86      358.36     31.28 o 
  -7   3  12      448.73      398.56     34.16 o 
  -6   3  12       96.45      116.53     23.46 o 
  -5   3  12      195.48      227.63     17.09 o 
  -4   3  12      622.84      692.14     21.53 o 
  -3   3  12      542.68      576.04     29.79 o 
  -2   3  12       55.87       67.70     15.45 o 
  -1   3  12       35.29       64.22     15.53 o 
   0   3  12      120.85      120.11     19.56 o 
   1   3  12       99.87      113.13     19.64 o 
   2   3  12      712.94      647.08     35.36 o 
   3   3  12      416.38      428.05     24.47 o 
   4   3  12      408.63      419.72     20.51 o 
   5   3  12        9.30       15.52     25.13 o 
   6   3  12      109.91      108.80     27.88 o 
  -9   4  12        7.51        5.65     18.51 o 
  -8   4  12        0.94      -14.78     14.78 o 
  -7   4  12       34.51       63.66     16.93 o 
  -6   4  12      781.77      723.50     32.21 o 
  -5   4  12        0.10       -0.19     14.91 o 
  -4   4  12       30.57       10.92     15.05 o 
  -3   4  12        5.31       -9.81     13.94 o 
  -2   4  12      765.23      827.71     30.97 o 
  -1   4  12       55.99       48.02     18.85 o 
   0   4  12      402.22      420.48     23.91 o 
   1   4  12      293.44      258.92     22.26 o 
   2   4  12      223.79      261.63     29.58 o 
   3   4  12        0.27       -3.17     15.79 o 
   4   4  12      375.96      350.06     19.97 o 
   5   4  12       27.78       15.30     20.68 o 
   6   4  12       78.30       80.24     29.92 o 
  -9   5  12      108.15      151.47     34.00 o 
  -8   5  12      327.13      298.89     18.70 o 
  -7   5  12        1.58        9.54     15.55 o 
  -6   5  12      134.07      126.38     18.45 o 
  -5   5  12      264.21      267.41     17.71 o 
  -4   5  12      297.18      314.45     20.61 o 
  -3   5  12      261.71      263.09     17.30 o 
  -2   5  12      119.90       98.71     21.76 o 
  -1   5  12        0.31        5.64     20.06 o 
   0   5  12      833.99      910.67     29.22 o 
   1   5  12      175.38      122.59     20.23 o 
   2   5  12      198.11      217.72     18.17 o 
   3   5  12       49.04       65.06     19.44 o 
   4   5  12       65.63       86.89     26.52 o 
   5   5  12       32.01       67.32     23.06 o 
   6   5  12      364.83      403.24     38.08 o 
  -9   6  12       54.13       34.00     20.43 o 
  -8   6  12        3.71        7.49     15.35 o 
  -7   6  12      116.45      109.55     19.25 o 
  -6   6  12      329.13      285.42     20.31 o 
  -5   6  12       34.20       25.73     22.09 o 
  -4   6  12        4.15      -18.46     18.46 o 
  -3   6  12        0.66        3.43     25.84 o 
  -2   6  12      691.25      639.48     29.92 o 
  -1   6  12       95.21      168.64     31.96 o 
   0   6  12      314.47      338.19     23.02 o 
   1   6  12      219.84      245.13     21.20 o 
   2   6  12       99.82      131.45     18.48 o 
   3   6  12      154.94      170.81     23.80 o 
   4   6  12      248.62      240.95     24.76 o 
   5   6  12      143.55       85.43     23.29 o 
   6   6  12       85.62       52.36     29.24 o 
 -10   7  12        1.06       -1.36     30.60 o 
  -9   7  12        0.90       15.64     29.92 o 
  -8   7  12      248.25      190.65     23.32 o 
  -7   7  12       32.49       23.03     20.40 o 
  -6   7  12       16.19       40.14     14.95 o 
  -5   7  12      233.30      240.11     17.71 o 
  -4   7  12      397.97      357.44     23.71 o 
  -3   7  12       51.50       33.73     19.92 o 
  -2   7  12        2.36      -19.25     21.76 o 
  -1   7  12      201.73      201.01     22.46 o 
   0   7  12      871.10      979.19     46.92 o 
   1   7  12        1.03        2.71     15.26 o 
   2   7  12      752.16      731.10     30.53 o 
   3   7  12      150.81      148.97     41.48 o 
   4   7  12      186.70      197.58     43.86 o 
   5   7  12        0.46      -12.45     21.84 o 
   6   7  12      113.20       74.12     31.28 o 
 -10   8  12       52.09        2.72     31.28 o 
  -9   8  12       72.02      131.24     31.96 o 
  -8   8  12       18.82      -17.00     27.88 o 
  -7   8  12      104.85       95.87     20.91 o 
  -6   8  12      202.93      208.38     23.08 o 
  -5   8  12        1.35      -15.69     27.20 o 
  -4   8  12        0.28       -6.41     22.78 o 
  -3   8  12      139.75      142.69     43.18 o 
  -2   8  12      353.56      349.73     23.77 o 
  -1   8  12      112.96       70.72     29.24 o 
   0   8  12      120.09      132.36     23.77 o 
   1   8  12       30.74       49.54     23.32 o 
   2   8  12      348.30      391.21     75.48 o 
   3   8  12        1.11        9.01     22.84 o 
   4   8  12       98.53       83.77     23.55 o 
   5   8  12       53.99       74.80     32.64 o 
 -10   9  12        0.19       14.28     32.64 o 
  -9   9  12      226.18      274.72     36.04 o 
  -8   9  12        8.87      -14.96     29.24 o 
  -7   9  12      122.00      145.43     22.84 o 
  -6   9  12        0.05       -2.55     24.14 o 
  -5   9  12      381.00      337.85     26.52 o 
  -4   9  12      400.70      341.33     24.95 o 
  -3   9  12       17.49       13.91     20.71 o 
  -2   9  12      149.89      155.72     31.28 o 
  -1   9  12        9.39        6.87     26.52 o 
   0   9  12      368.39      403.96     27.14 o 
   1   9  12       53.37       51.57     99.28 o 
   2   9  12      111.20       95.10     24.82 o 
   3   9  12      308.67      308.74     27.41 o 
   4   9  12      146.84      187.20     25.72 o 
   5   9  12        2.24       -5.44     31.96 o 
  -9  10  12        4.05       11.56     30.60 o 
  -8  10  12        6.39       39.44     31.96 o 
  -7  10  12      162.63      183.60     33.32 o 
  -6  10  12      204.61      180.46     23.06 o 
  -5  10  12        0.46        1.66     19.85 o 
  -4  10  12       12.65        4.29     32.64 o 
  -3  10  12      480.99      459.00     39.44 o 
  -2  10  12      109.98      160.48     32.64 o 
  -1  10  12       31.60       43.91     23.23 o 
   0  10  12       47.90       67.89     23.98 o 
   1  10  12       98.38       72.76     25.00 o 
   2  10  12      324.55      384.99     29.06 o 
   3  10  12        5.93      -29.92     29.92 o 
   4  10  12      158.90      108.12     37.40 o 
   5  10  12       39.66       61.88     34.00 o 
  -9  11  12       66.29       96.56     34.00 o 
  -8  11  12      205.92      238.68     36.72 o 
  -7  11  12       27.63       55.08     32.64 o 
  -6  11  12       96.95      155.04     31.96 o 
  -5  11  12      572.86      589.55     40.80 o 
  -4  11  12       14.00        2.04     21.16 o 
  -3  11  12       41.45       84.32     34.00 o 
  -2  11  12      161.96      131.42     24.82 o 
  -1  11  12        9.01       -2.91     25.16 o 
   0  11  12      219.51      288.84     27.29 o 
   1  11  12       37.47       48.59     24.76 o 
   2  11  12        3.18       -6.34     30.26 o 
   3  11  12       31.88       95.20     35.36 o 
   4  11  12        3.84       18.36     34.68 o 
  -9  12  12       78.17      116.96     34.68 o 
  -8  12  12       34.64       80.24     31.96 o 
  -7  12  12      282.03      314.16     36.72 o 
  -6  12  12       81.07       72.08     30.60 o 
  -5  12  12        0.71       23.12     31.28 o 
  -4  12  12       38.68       54.40     34.68 o 
  -3  12  12      155.26      172.04     34.00 o 
  -2  12  12      143.22      151.24     26.14 o 
  -1  12  12       24.75       40.28     24.02 o 
   0  12  12       58.48       50.03     23.91 o 
   1  12  12       25.21       62.67     54.06 o 
   2  12  12      287.44      349.96     30.05 o 
   3  12  12        2.59       74.12     34.68 o 
  -8  13  12      367.75      376.04     39.44 o 
  -7  13  12       24.63       45.56     32.64 o 
  -6  13  12        0.09      -21.08     31.96 o 
  -5  13  12      217.46      214.88     36.72 o 
  -4  13  12       12.74       32.64     34.68 o 
  -3  13  12       32.95       17.37     25.15 o 
  -2  13  12      225.59      268.65     30.94 o 
  -1  13  12      244.13      238.87     48.28 o 
   0  13  12       37.45       34.87     24.30 o 
   1  13  12       74.07      112.20     35.36 o 
   2  13  12       17.83       89.76     37.40 o 
  -7  14  12      233.98      263.16     38.08 o 
  -6  14  12      176.42      133.96     36.72 o 
  -5  14  12        0.21       40.12     34.00 o 
  -4  14  12        6.39       29.24     33.32 o 
  -3  14  12      267.55      352.24     40.80 o 
  -2  14  12       10.38       23.80     33.32 o 
  -1  14  12        5.22       25.16     31.96 o 
   0  14  12       12.06        4.08     31.28 o 
   1  14  12      125.92      150.28     36.72 o 
  -4  15  12        0.24       61.20     34.00 o 
  -3  15  12        0.77       10.88     33.32 o 
  -2  15  12       60.23       95.88     36.72 o 
  -1  15  12      189.73      223.72     38.08 o 
   0  15  12      164.56      158.44     36.72 o 
  -7   0  13      141.16       98.60     27.88 o 
  -3   0  13      743.49      712.63     40.12 o 
  -1   0  13      540.44      576.63     40.12 o 
   1   0  13       14.96      -11.56     25.16 o 
   3   0  13        6.50       -2.04     25.84 o 
   5   0  13      435.32      516.79     38.76 o 
  -8   1  13        4.08      -17.68     17.68 o 
  -7   1  13        1.92      -17.06     17.06 o 
  -6   1  13       39.21        0.86     17.51 o 
  -5   1  13        7.40       17.89     15.24 o 
  -4   1  13       18.78       19.95     15.76 o 
  -3   1  13      583.77      638.64     27.36 o 
  -2   1  13        7.00       -7.09     23.80 o 
  -1   1  13      107.47       84.83     29.92 o 
   0   1  13       84.40      106.48     20.18 o 
   1   1  13       82.02       90.06     20.18 o 
   2   1  13        5.24       -3.35     18.51 o 
   3   1  13      364.04      403.29     25.95 o 
   4   1  13        2.74       17.68     19.23 o 
   5   1  13       18.68       51.68     27.54 o 
  -8   2  13        0.04       -1.36     24.48 o 
  -7   2  13        2.79      -14.20     17.48 o 
  -6   2  13        0.40        0.53     14.66 o 
  -5   2  13      212.71      226.54     26.31 o 
  -4   2  13      139.80      167.91     16.60 o 
  -3   2  13      134.65      144.16     32.64 o 
  -2   2  13        0.86      -11.17     19.64 o 
  -1   2  13      339.21      386.52     29.58 o 
   0   2  13        0.00       13.07     19.04 o 
   1   2  13       72.98       78.48     20.40 o 
   2   2  13        9.86      -17.62     17.62 o 
   3   2  13       50.24       69.69     38.42 o 
   4   2  13        5.63       17.22     19.47 o 
   5   2  13      301.10      341.51     27.54 o 
  -7   3  13       56.66       -5.44     27.20 o 
  -6   3  13       33.84       20.09     31.28 o 
  -5   3  13      139.75      138.84     21.14 o 
  -4   3  13       61.96       88.23     22.44 o 
  -3   3  13      265.70      290.40     23.02 o 
  -2   3  13        0.49       -3.06     19.74 o 
  -1   3  13       24.74       54.07     19.85 o 
   0   3  13       14.69       21.38     18.73 o 
   1   3  13       77.16      125.08     20.71 o 
   2   3  13        8.34       13.67     18.73 o 
   3   3  13      198.39      210.69     23.06 o 
   4   3  13       24.19       20.64     19.74 o 
   5   3  13       38.88       50.55     19.70 o 
  -7   4  13        0.36        9.85     19.56 o 
  -6   4  13       87.78       69.65     22.10 o 
  -5   4  13        2.84       -9.37     30.94 o 
  -4   4  13      154.82      202.64     32.64 o 
  -3   4  13      191.97      195.84     32.64 o 
  -2   4  13        1.86        3.40     31.96 o 
  -1   4  13      373.93      399.66     24.19 o 
   0   4  13        4.60        9.90     32.30 o 
   1   4  13       90.41       94.86     21.09 o 
   2   4  13       21.81       32.42     19.47 o 
   3   4  13        1.46       11.92     19.74 o 
   4   4  13        0.70        4.95     19.16 o 
   5   4  13       54.82      120.36     33.32 o 
  -8   5  13        6.26       32.64     29.92 o 
  -7   5  13      311.68      268.87     34.00 o 
  -6   5  13      365.60      409.82     28.90 o 
  -5   5  13      138.19      174.24     22.32 o 
  -4   5  13       55.81       66.64     29.24 o 
  -3   5  13       67.73       93.84     29.92 o 
  -2   5  13        9.37      -12.92     29.92 o 
  -1   5  13       14.42        4.08     30.60 o 
   0   5  13       10.42       26.27     19.56 o 
   1   5  13       53.29       60.35     21.01 o 
   2   5  13       54.25       61.04     25.50 o 
   3   5  13      166.19      153.48     22.26 o 
   4   5  13       19.98      -27.20     27.20 o 
   5   5  13      197.97      244.12     36.72 o 
  -8   6  13      272.71      266.56     35.36 o 
  -7   6  13      249.66      231.88     34.00 o 
  -6   6  13        3.70        7.02     20.66 o 
  -5   6  13        4.49       28.56     31.96 o 
  -4   6  13      118.40      161.16     29.92 o 
  -3   6  13        1.95      -18.36     29.92 o 
  -2   6  13      327.66      323.00     35.36 o 
  -1   6  13      151.61      159.12     36.04 o 
   0   6  13        1.65      -10.20     31.28 o 
   1   6  13        3.89       29.26     22.10 o 
   2   6  13        5.25       27.30     19.58 o 
   3   6  13       31.26       -6.80     31.96 o 
   4   6  13        9.47        6.12     29.24 o 
  -9   7  13        7.55      -14.28     29.24 o 
  -8   7  13       61.36       78.20     31.28 o 
  -7   7  13       23.32       40.80     30.60 o 
  -6   7  13       52.04       87.54     21.57 o 
  -5   7  13      128.12      101.01     32.64 o 
  -4   7  13      182.08      177.48     33.32 o 
  -3   7  13       14.00       27.20     28.56 o 
  -2   7  13        0.07       15.64     31.28 o 
  -1   7  13      207.80      238.68     34.00 o 
   0   7  13        0.65        6.80     31.28 o 
   1   7  13       42.48       24.48     31.96 o 
   2   7  13       81.11      102.00     35.36 o 
   3   7  13        0.99      -17.00     31.28 o 
   4   7  13       42.82       40.12     32.64 o 
  -9   8  13       49.63       40.12     31.28 o 
  -8   8  13       74.42       63.92     29.92 o 
  -7   8  13      188.87      181.56     34.00 o 
  -6   8  13        1.01       28.56     32.64 o 
  -5   8  13      125.67      184.28     35.36 o 
  -4   8  13       77.40      103.36     31.96 o 
  -3   8  13        4.53       57.12     29.24 o 
  -2   8  13      269.24      370.60     37.40 o 
  -1   8  13        8.97       24.48     31.96 o 
   0   8  13       10.54       87.04     36.04 o 
   1   8  13      153.81      238.00     36.72 o 
   2   8  13        2.21       76.84     34.68 o 
   3   8  13      227.81      248.20     38.76 o 
   4   8  13      225.05      205.36     36.72 o 
  -8   9  13        5.27       12.24     29.24 o 
  -7   9  13      160.83      171.36     35.36 o 
  -6   9  13        8.29      -15.64     31.96 o 
  -5   9  13       94.21      112.88     34.68 o 
  -4   9  13      416.38      388.28     40.12 o 
  -3   9  13       17.95       33.32     29.24 o 
  -2   9  13        6.88       34.68     31.28 o 
  -1   9  13        1.62       23.12     32.64 o 
   0   9  13      154.25      238.68     37.40 o 
   1   9  13       90.17       92.48     31.96 o 
   2   9  13       23.73       16.32     30.60 o 
   3   9  13       14.87        6.80     32.64 o 
  -8  10  13       39.55       91.12     31.28 o 
  -7  10  13       16.04      -14.96     32.64 o 
  -6  10  13       14.01       79.56     33.32 o 
  -5  10  13      318.14      332.52     39.44 o 
  -4  10  13        5.52       36.72     34.00 o 
  -3  10  13       53.37       42.84     30.60 o 
  -2  10  13      266.34      316.88     37.40 o 
  -1  10  13       22.28       61.88     32.64 o 
   0  10  13       13.21       87.72     34.68 o 
   1  10  13      112.00       97.92     35.36 o 
   2  10  13       60.53       78.20     34.68 o 
   3  10  13       64.79      136.00     35.36 o 
  -8  11  13       13.36       38.08     31.96 o 
  -7  11  13       45.27       58.48     31.96 o 
  -6  11  13       40.90       56.44     34.68 o 
  -5  11  13       12.21       48.28     34.68 o 
  -4  11  13      275.31      263.84     38.76 o 
  -3  11  13       27.02       65.96     32.64 o 
  -2  11  13        4.15       60.52     33.32 o 
  -1  11  13      112.45      109.48     35.36 o 
   0  11  13       78.49      133.28     34.68 o 
   1  11  13       98.77      163.88     37.40 o 
   2  11  13      146.94      150.96     36.04 o 
  -7  12  13      115.35      108.12     33.32 o 
  -6  12  13        6.46       11.56     34.00 o 
  -5  12  13      231.22      266.56     36.72 o 
  -4  12  13        3.14       29.24     34.68 o 
  -3  12  13       11.34       24.48     30.60 o 
  -2  12  13      220.78      183.60     36.72 o 
  -1  12  13        3.18       -3.40     32.64 o 
   0  12  13        7.03       51.00     34.68 o 
   1  12  13       72.08       95.88     38.76 o 
  -5  13  13       28.59       95.88     34.68 o 
  -4  13  13      225.40      190.40     36.72 o 
  -3  13  13      109.22      108.12     36.04 o 
  -2  13  13       15.47       15.64     30.60 o 
  -1  13  13       90.10       53.04     34.00 o 
  -2   0  14      102.37       97.92     31.28 o 
   0   0  14       16.04       -9.52     29.24 o 
   2   0  14        5.18      -27.20     27.20 o 
   4   0  14        3.52       14.28     27.88 o 
  -4   1  14       84.02       34.68     32.64 o 
  -3   1  14       35.43      102.68     31.96 o 
  -2   1  14        7.76      -16.02     20.18 o 
  -1   1  14       40.11       85.52     22.58 o 
   0   1  14        8.16       13.57     40.46 o 
   1   1  14       24.79       30.46     21.14 o 
   2   1  14      174.73      205.86     22.58 o 
   3   1  14        0.20       12.24     19.71 o 
   4   1  14      109.44      136.11     21.84 o 
  -5   2  14        3.65      -30.60     30.60 o 
  -4   2  14        6.32       46.92     34.68 o 
  -3   2  14        0.72       42.84     31.96 o 
  -2   2  14      136.71      212.84     34.00 o 
  -1   2  14       32.02       33.74     20.40 o 
   0   2  14      167.15      143.56     22.54 o 
   1   2  14        3.24      -13.20     19.70 o 
   2   2  14        2.42       13.58     20.18 o 
   3   2  14        6.95       12.66     20.40 o 
   4   2  14        0.48       14.62     19.23 o 
  -5   3  14        3.28      -15.64     31.28 o 
  -4   3  14      109.23      130.56     32.64 o 
  -3   3  14       50.49       61.88     34.00 o 
  -2   3  14        0.85      -20.40     31.28 o 
  -1   3  14        1.96       11.43     20.43 o 
   0   3  14       55.83       80.82     21.38 o 
   1   3  14        0.21       25.20     20.61 o 
   2   3  14        6.76        6.91     19.92 o 
   3   3  14        8.28       12.34     68.34 o 
   4   3  14       23.57        0.00     27.88 o 
  -6   4  14      117.02       95.20     32.64 o 
  -5   4  14        0.19       34.68     31.28 o 
  -4   4  14        2.29       63.24     33.32 o 
  -3   4  14       32.85       53.04     35.36 o 
  -2   4  14      131.53      123.76     34.68 o 
  -1   4  14      164.62      252.28     36.04 o 
   0   4  14       55.00       38.76     31.96 o 
   1   4  14       88.87       62.40     21.98 o 
   2   4  14       24.62       37.81     21.14 o 
   3   4  14        2.60      -22.73     41.82 o 
  -6   5  14       30.17       25.16     31.28 o 
  -5   5  14       63.29       81.60     31.28 o 
  -4   5  14       11.21      -29.24     29.92 o 
  -3   5  14      126.57      134.64     33.32 o 
  -2   5  14      129.03      143.48     37.40 o 
  -1   5  14        0.58       27.20     30.60 o 
   0   5  14      127.50      157.76     34.68 o 
   1   5  14      176.17      153.00     35.36 o 
   2   5  14       10.95       48.03     20.71 o 
   3   5  14       35.81       80.24     31.96 o 
  -7   6  14      140.48      126.48     34.68 o 
  -6   6  14       50.22       13.60     31.28 o 
  -5   6  14        3.37       28.56     29.92 o 
  -4   6  14       28.32       53.04     33.32 o 
  -3   6  14       39.37      102.00     34.68 o 
  -2   6  14      334.00      288.32     39.44 o 
  -1   6  14      118.61      123.76     34.68 o 
   0   6  14       48.13       18.36     32.64 o 
   1   6  14       66.74       48.96     34.00 o 
   2   6  14       67.96      108.12     31.96 o 
  -8   7  14       21.89       90.44     34.00 o 
  -7   7  14        1.46       21.08     32.64 o 
  -6   7  14       92.42      163.88     36.04 o 
  -5   7  14        3.60       59.84     31.96 o 
  -4   7  14       98.55       76.84     32.64 o 
  -3   7  14       33.12       29.24     31.96 o 
  -2   7  14       46.24       63.92     34.68 o 
  -1   7  14       13.65       57.12     36.72 o 
   0   7  14       79.78      131.24     36.04 o 
   1   7  14       54.23       91.12     35.36 o 
   2   7  14       12.54      -31.96     33.32 o 
  -7   8  14       95.80      176.80     36.72 o 
  -6   8  14       83.77       29.92     36.04 o 
  -5   8  14       40.76       25.84     31.28 o 
  -4   8  14      297.58      328.44     38.08 o 
  -3   8  14        7.75      -23.80     31.96 o 
  -2   8  14        9.99       13.60     35.36 o 
  -1   8  14      487.59      598.39     46.92 o 
   0   8  14        0.36      -12.92     32.64 o 
   1   8  14       34.09       40.12     35.36 o 
  -7   9  14       21.18       57.12     33.32 o 
  -6   9  14       99.07      129.88     37.40 o 
  -5   9  14        5.19       23.80     32.64 o 
  -4   9  14       69.14       51.00     31.96 o 
  -3   9  14       22.23       36.04     34.00 o 
  -2   9  14       32.37       82.28     33.32 o 
  -1   9  14       20.72       42.16     36.04 o 
   0   9  14      185.40      201.28     38.08 o 
   1   9  14        1.48       36.72     34.00 o 
  -7  10  14       25.48       72.08     36.04 o 
  -6  10  14       91.30       63.24     34.00 o 
  -5  10  14        1.22      -34.00     34.00 o 
  -4  10  14      217.22      279.48     38.76 o 
  -3  10  14       29.63       53.04     31.96 o 
  -2  10  14        0.79       69.36     34.68 o 
  -1  10  14       53.27      128.52     36.72 o 
   0  10  14        0.55       72.08     38.08 o 
  -6  11  14       71.27       53.72     34.68 o 
  -5  11  14        0.85       -6.80     36.04 o 
  -4  11  14       56.87       29.24     33.32 o 
  -3  11  14        5.23       58.48     34.68 o 
  -2  11  14       32.42       18.36     34.00 o 
  -1   0  15      392.42      448.12     38.76 o 
   1   0  15      103.45      125.12     32.64 o 
  -3   1  15      118.53      102.00     33.32 o 
  -2   1  15        8.68       44.20     32.64 o 
  -1   1  15       53.96       61.54     22.60 o 
   0   1  15        0.29        0.05     21.57 o 
   1   1  15      160.09      192.08     34.68 o 
   2   1  15        7.01       74.12     33.32 o 
  -4   2  15       35.61       85.00     34.00 o 
  -3   2  15        0.45       31.96     31.96 o 
  -2   2  15        1.52       46.24     32.64 o 
  -1   2  15      234.41      335.92     38.76 o 
   0   2  15        0.83       13.68     21.78 o 
   1   2  15        3.36       20.89     20.88 o 
   2   2  15       21.99       29.24     29.92 o 
  -4   3  15      104.48       86.36     38.08 o 
  -3   3  15      124.27      169.32     36.72 o 
  -2   3  15       32.37      119.68     35.36 o 
  -1   3  15       17.37       13.60     31.96 o 
   0   3  15       26.34       41.48     31.96 o 
   1   3  15      189.10      193.12     34.68 o 
  -5   4  15        1.15      -19.04     32.64 o 
  -4   4  15        0.03       -6.12     36.72 o 
  -3   4  15        2.92      131.92     35.36 o 
  -2   4  15       26.65       27.88     34.68 o 
  -1   4  15      156.72      217.60     36.72 o 
   0   4  15       93.25       66.64     34.68 o 
   1   4  15       25.41      138.04     34.68 o 
  -6   5  15        6.08      -11.56     32.64 o 
  -5   5  15        4.14      -32.64     32.64 o 
  -4   5  15       10.50       66.64     33.32 o 
  -3   5  15      117.35      190.40     39.44 o 
  -2   5  15       41.11       77.52     34.00 o 
  -1   5  15       64.50       98.60     34.00 o 
   0   5  15        3.00       48.96     33.32 o 
   1   5  15       72.45      109.48     33.32 o 
  -5   6  15       13.40       61.88     33.32 o 
  -4   6  15       67.00       62.56     34.00 o 
  -3   6  15       52.49       55.76     37.40 o 
  -2   6  15        6.81       82.28     35.36 o 
  -1   6  15      106.05       84.32     34.68 o 
   0   6  15      146.83      132.60     35.36 o 
  -5   7  15        1.06       74.12     36.04 o 
  -4   7  15       19.99       59.16     36.72 o 
  -3   7  15        3.10       45.56     35.36 o 
  -2   7  15       16.05      119.68     38.76 o 
  -1   7  15      118.49      149.60     38.08 o 
  -5   8  15       51.32      106.76     34.68 o 
  -4   8  15        0.44      -21.08     33.32 o 
  -3   8  15       34.00       58.48     35.36 o 
  -2   8  15       86.29       19.72     38.76 o 
  -5   9  15        7.78       51.68     34.00 o 
                                                 
